# Supplementary material for: Efficacy of probiotic supplements in the treatment of sarcopenia: A systematic review and meta-analysis
Source: PLoS One. 2025 Feb 6;20(2):e0317699. doi: 10.1371/journal.pone.0317699 (PMC11801621; doi:10.1371/journal.pone.0317699)
Supplement: S1 Data — (XLSX) [file pone.0317699.s002.xlsx]

## Sheet: The retrieval process
Embase
	Session Results
	.......................................................
	No. Query Results Results Date
	#10. #3 AND #6 AND #9 151 17 Jul 2024
	#9. #7 OR #8 17,318,383 17 Jul 2024
	#8. 'randomized controlled trial':ab,ti OR 17,236,564 17 Jul 2024
	'random':ab,ti OR 'clinical trial':ab,ti OR
	'trial':ab,ti OR 'efficacy':ab,ti OR 'clinical'
	#7. randomized AND controlled AND trial 1,197,851 17 Jul 2024
	#6. #4 OR #5 566,404 17 Jul 2024
	#5. 'probiotics':ab,ti OR 'prebiotics':ab,ti OR 563,318 17 Jul 2024
	'probiotic preparations':ab,ti OR 'probiotic
	supplements':ab,ti OR 'synbiotics':ab,ti OR
	'bifidobacterium':ab,ti OR 'bacillus':ab,ti OR
	'lactobacillus':ab,ti OR 'saccharomycetes':ab,ti
	OR 'clostridium':ab,ti OR 'escherichia':ab,ti OR
	'fermented milk':ab,ti OR 'fermented dairy
	products':ab,ti OR 'cultured milk products':ab,ti
	OR 'yoghurt'
	#4. probiotics 39,478 17 Jul 2024
	#3. #1 OR #2 102,350 17 Jul 2024
	#2. 'atrophies, muscular':ab,ti OR 'atrophy, 49,532 17 Jul 2024
	muscular':ab,ti OR 'muscular atrophies':ab,ti OR
	'atrophy, muscle':ab,ti OR 'atrophies,
	muscle':ab,ti OR 'muscle atrophies':ab,ti OR
	'muscle atrophy':ab,ti OR 'neurogenic muscular
	atrophy':ab,ti OR 'atrophies, neurogenic
	muscular':ab,ti OR 'atrophy, neurogenic
	muscular':ab,ti OR 'muscular atrophies,
	neurogenic':ab,ti OR 'muscular atrophy,
	neurogenic':ab,ti OR 'neurogenic muscular
	atrophies':ab,ti OR 'neurotrophic muscular
	atrophy':ab,ti OR 'atrophies, neurotrophic
	muscular':ab,ti OR 'atrophy, neurotrophic
	muscular':ab,ti OR 'muscular atrophies,
	neurotrophic':ab,ti OR 'muscular atrophy,
	neurotrophic':ab,ti OR 'neurotrophic muscular
	atrophies':ab,ti OR 'muscle atrophy'
	#1. ('muscle'/exp OR muscle) AND ('atrophy'/exp OR 102,087 17 Jul 2024
	atrophy)
Pubmed	Search number	Query	Sort By	Filters	Search Details	Results	Time
	11	((("Muscular Atrophy"[Mesh]) OR (((((((((((((((((((Atrophies, Muscular[Title/Abstract]) OR (Atrophy, Muscular[Title/Abstract])) OR (Muscular Atrophies[Title/Abstract])) OR (Atrophy, Muscle[Title/Abstract])) OR (Atrophies, Muscle[Title/Abstract])) OR (Muscle Atrophies[Title/Abstract])) OR (Muscle Atrophy[Title/Abstract])) OR (Neurogenic Muscular Atrophy[Title/Abstract])) OR (Atrophies, Neurogenic …			("Muscular Atrophy"[MeSH Terms] OR ("atrophies muscular"[Title/Abstract] OR "atrophy muscular"[Title/Abstract] OR "muscular atrophies"[Title/Abstract] OR "atrophy muscle"[Title/Abstract] OR "atrophies muscle"[Title/Abstract] OR "muscle atrophies"[Title/Abstract] OR "muscle atrophy"[Title/Abstract] OR "neurogenic muscular atrophy"[Title/Abstract] OR (("atrophie"[All Fields] OR "Atrophy"[MeSH Terms…	54	10:45:28
	10	("Randomized Controlled Trial" [Publication Type]) OR ((((((randomized controlled trial[Title/Abstract]) OR (Random[Title/Abstract])) OR (clinical trial[Title/Abstract])) OR (Trial[Title/Abstract])) OR (Efficacy[Title/Abstract])) OR (Clinical[Title/Abstract]))			"Randomized Controlled Trial"[Publication Type] OR "Randomized Controlled Trial"[Title/Abstract] OR "Random"[Title/Abstract] OR "clinical trial"[Title/Abstract] OR "Trial"[Title/Abstract] OR "Efficacy"[Title/Abstract] OR "Clinical"[Title/Abstract]	6286500	10:44:51
	9	(((((randomized controlled trial[Title/Abstract]) OR (Random[Title/Abstract])) OR (clinical trial[Title/Abstract])) OR (Trial[Title/Abstract])) OR (Efficacy[Title/Abstract])) OR (Clinical[Title/Abstract])			"randomized controlled trial"[Title/Abstract] OR "Random"[Title/Abstract] OR "clinical trial"[Title/Abstract] OR "Trial"[Title/Abstract] OR "Efficacy"[Title/Abstract] OR "Clinical"[Title/Abstract]	6079717	10:44:30
	8	"Randomized Controlled Trial" [Publication Type]	Most Recent		"Randomized Controlled Trial"[Publication Type]	618378	10:31:01
	7	("Probiotics"[Mesh]) OR (((((((((((((((Probiotics[Title/Abstract]) OR (Prebiotics[Title/Abstract])) OR (Probiotic preparations[Title/Abstract])) OR (Probiotic supplements[Title/Abstract])) OR (Synbiotics[Title/Abstract])) OR (Bifidobacterium[Title/Abstract])) OR (Bacillus[Title/Abstract])) OR (Lactobacillus[Title/Abstract])) OR (Saccharomycetes[Title/Abstract])) OR (Clostridium[Title/Abstract])) …			"Probiotics"[MeSH Terms] OR "Probiotics"[Title/Abstract] OR "Prebiotics"[Title/Abstract] OR "probiotic preparations"[Title/Abstract] OR "probiotic supplements"[Title/Abstract] OR "Synbiotics"[Title/Abstract] OR "Bifidobacterium"[Title/Abstract] OR "Bacillus"[Title/Abstract] OR "Lactobacillus"[Title/Abstract] OR "Saccharomycetes"[Title/Abstract] OR "Clostridium"[Title/Abstract] OR "Escherichia"[Ti…	517728	10:17:13
	6	((((((((((((((Probiotics[Title/Abstract]) OR (Prebiotics[Title/Abstract])) OR (Probiotic preparations[Title/Abstract])) OR (Probiotic supplements[Title/Abstract])) OR (Synbiotics[Title/Abstract])) OR (Bifidobacterium[Title/Abstract])) OR (Bacillus[Title/Abstract])) OR (Lactobacillus[Title/Abstract])) OR (Saccharomycetes[Title/Abstract])) OR (Clostridium[Title/Abstract])) OR (Escherichia[Title/Abs…			"Probiotics"[Title/Abstract] OR "Prebiotics"[Title/Abstract] OR "probiotic preparations"[Title/Abstract] OR "probiotic supplements"[Title/Abstract] OR "Synbiotics"[Title/Abstract] OR "Bifidobacterium"[Title/Abstract] OR "Bacillus"[Title/Abstract] OR "Lactobacillus"[Title/Abstract] OR "Saccharomycetes"[Title/Abstract] OR "Clostridium"[Title/Abstract] OR "Escherichia"[Title/Abstract] OR "fermented …	513402	10:16:41
	5	"Probiotics"[Mesh]	Most Recent		"Probiotics"[MeSH Terms]	26493	10:12:44
	4	("Muscular Atrophy"[Mesh]) OR (((((((((((((((((((Atrophies, Muscular[Title/Abstract]) OR (Atrophy, Muscular[Title/Abstract])) OR (Muscular Atrophies[Title/Abstract])) OR (Atrophy, Muscle[Title/Abstract])) OR (Atrophies, Muscle[Title/Abstract])) OR (Muscle Atrophies[Title/Abstract])) OR (Muscle Atrophy[Title/Abstract])) OR (Neurogenic Muscular Atrophy[Title/Abstract])) OR (Atrophies, Neurogenic Mu…			"Muscular Atrophy"[MeSH Terms] OR ("atrophies muscular"[Title/Abstract] OR "atrophy muscular"[Title/Abstract] OR "muscular atrophies"[Title/Abstract] OR "atrophy muscle"[Title/Abstract] OR "atrophies muscle"[Title/Abstract] OR "muscle atrophies"[Title/Abstract] OR "muscle atrophy"[Title/Abstract] OR "neurogenic muscular atrophy"[Title/Abstract] OR (("atrophie"[All Fields] OR "Atrophy"[MeSH Terms]…	31633	09:47:25
	3	((((((((((((((((((Atrophies, Muscular[Title/Abstract]) OR (Atrophy, Muscular[Title/Abstract])) OR (Muscular Atrophies[Title/Abstract])) OR (Atrophy, Muscle[Title/Abstract])) OR (Atrophies, Muscle[Title/Abstract])) OR (Muscle Atrophies[Title/Abstract])) OR (Muscle Atrophy[Title/Abstract])) OR (Neurogenic Muscular Atrophy[Title/Abstract])) OR (Atrophies, Neurogenic Muscular[Title/Abstract])) OR (At…			"atrophies muscular"[Title/Abstract] OR "atrophy muscular"[Title/Abstract] OR "muscular atrophies"[Title/Abstract] OR "atrophy muscle"[Title/Abstract] OR "atrophies muscle"[Title/Abstract] OR "muscle atrophies"[Title/Abstract] OR "muscle atrophy"[Title/Abstract] OR "neurogenic muscular atrophy"[Title/Abstract] OR (("atrophie"[All Fields] OR "Atrophy"[MeSH Terms] OR "Atrophy"[All Fields] OR "atrop…	12967	09:40:36
	1	"Muscular Atrophy"[Mesh]	Most Recent		"Muscular Atrophy"[MeSH Terms]	23790	09:33:46
Cochrane	Search Name:
	Date Run:	17/07/2024 13:49:40
	Comment:
	ID	Search	Hits
	#1	MeSH descriptor: [Muscular Atrophy] explode all trees	1425
	#2	(Atrophies, Muscular or Atrophy, Muscular or Muscular Atrophies or Atrophy, Muscle or Atrophies, Muscle):ti,ab,kw	2359
	#3	(Muscle Atrophies or Muscle Atrophy or Neurogenic Muscular Atrophy or Atrophies, Neurogenic Muscular or Atrophy, Neurogenic Muscular):ti,ab,kw	2021
	#4	(Muscular Atrophies, Neurogenic or Muscular Atrophy, Neurogenic or Neurogenic Muscular Atrophies or Neurotrophic Muscular Atrophy or Atrophies, Neurotrophic Muscular):ti,ab,kw	14
	#5	(Atrophy, Neurotrophic Muscular or Muscular Atrophies, Neurotrophic or Muscular Atrophy, Neurotrophic or Neurotrophic Muscular Atrophies or muscle atrophy):ti,ab,kw	2017
	#6	#1 or #2 or #3 or #4 or #5	3234
	#7	MeSH descriptor: [Probiotics] explode all trees	3716
	#8	(Probiotics or Prebiotics or Probiotic preparations or Probiotic supplements or Synbiotics):ti,ab,kw	9626
	#9	(Bifidobacterium or Bacillus or Lactobacillus or Saccharomycetes or Clostridium):ti,ab,kw	12734
	#10	(Escherichia or Fermented milk or Fermented Dairy Products or Cultured Milk Products or Yoghurt):ti,ab,kw	5790
	#11	#7 or #8 or #9 or #10	21494
	#12	MeSH descriptor: [Randomized Controlled Trial] explode all trees	37
	#13	(randomized controlled trial or Random or clinical trial or Trial or Efficacy):ti,ab,kw	1301716
	#14	(Clinical):ti,ab,kw	1055052
	#15	#12 or #13 or #14	1494084
	#16	#6 AND #11 AND #15	27
WOS	权限	#	检索式	数据库	检索结果	运行日期
	- WOS: 1900 to 2024 - KJD: 1980 to 2024 - MEDLINE: 1950 to 2024 - PPRN: 1991 to 2024 - PQDT: 1637 to 2024 - SCIELO: 2002 to 2024	1	muscle atrophy (主题) OR Atrophies, Muscular or Atrophy, Muscular or Muscular Atrophies or Atrophy, Muscle or Atrophies, Muscle or Muscle Atrophies or Muscle Atrophy or Neurogenic Muscular Atrophy or Atrophies, Neurogenic Muscular or Atrophy, Neurogenic Muscular or Muscular Atrophies, Neurogenic or Muscular Atrophy, Neurogenic or Neurogenic Muscular Atrophies or Neurotrophic Muscular Atrophy or Atr…	所有数据库	65878	Wed Jul 17 2024 21:47:58 GMT+0800 (中国标准时间)
	- WOS: 1900 to 2024 - KJD: 1980 to 2024 - MEDLINE: 1950 to 2024 - PPRN: 1991 to 2024 - PQDT: 1637 to 2024 - SCIELO: 2002 to 2024	2	Probiotics (主题) OR Probiotics or Prebiotics or Probiotic preparations or Probiotic supplements or Synbiotics or Bifidobacterium or Bacillus or Lactobacillus or Saccharomycetes or Clostridium or Escherichia or Fermented milk or Fermented Dairy Products or Cultured Milk Products or Yoghurt (主题) and Preprint Citation Index (排除 – 数据库)	所有数据库	1508286	Wed Jul 17 2024 21:48:27 GMT+0800 (中国标准时间)
	- WOS: 1900 to 2024 - KJD: 1980 to 2024 - MEDLINE: 1950 to 2024 - PPRN: 1991 to 2024 - PQDT: 1637 to 2024 - SCIELO: 2002 to 2024	3	randomized controlled trial (主题) OR randomized controlled trial or Random or clinical trial or Trial or Efficacy or Clinical (主题) and Preprint Citation Index (排除 – 数据库)	所有数据库	16274880	Wed Jul 17 2024 21:48:51 GMT+0800 (中国标准时间)
	- WOS: 1900 to 2024 - KJD: 1980 to 2024 - MEDLINE: 1950 to 2024 - PPRN: 1991 to 2024 - PQDT: 1637 to 2024 - SCIELO: 2002 to 2024	4	#1 AND #2 AND #3 and Preprint Citation Index (排除 – 数据库)	所有数据库	205	Wed Jul 17 2024 21:50:33 GMT+0800 (中国标准时间)

## Sheet: Analyze data
muscle mass	Intervention group			Control group
	Mean	SD	Total	Mean	SD	Total
Chaiyasut 2022	0.8	5.4	24	-3.13	4.96	24
Huang 2019a	0.55	0.53	18	-0.13	0.7	18
Huang 2019b	0.33	7.23	9	0.61	0.69	9
Hric 2021	0.9	3.59	13	2.1	0.7	9
Karim 2022	0.3	3.09	44	-0.21	0.26	48
Pan 2020	7.44	7.04	15	-1.64	2.24	16
Sharafedtinov 2013	-0.9	6.65	25	-1.1	0.88	11
Minami 2018	0.23	0.8	40	-0.14	0.76	40
Minami 2015	0.9	8.77	19	-0.3	1.33	25
Lee 2021b	0.33	0.75	8	0.26	0.79	8
lean body mass
Kim 2018	-0.1	3.59	26	0.1	0.46	25
Hajipoor 2020	0.45	18.27	28	0.15	3.49	31
Lim 2020	-0.2	6.81	47	-0.1	0.72	48
Lee 2021c	1.1	7.52	13	-0.2	0.4	17
Inoue 2018	0.2	6.76	20	0.5	0.46	18
Nilsson 2018	3.22	3.28	32	2.78	3.09	36
Skrypnik 2019	0.77	7.22	23	1.85	1.02	24
Szulinska 2018	-0.35	5.76	23	0.16	2.38	24
Toohey 2020	2	9.6	11	3.5	0.67	12
Tarik 2022	0.69	6.31	28	0.43	0.49	28
Osterberg 2015	0.74	4.6	9	0.87	0.78	11
Sohn 2022	-0.4	7.53	35	0.5	0.63	36
Global muscle strength
Karim 2022	2.67	3.04	44	-0.36	0.72	48
Lee 2021c	2.3	5.35	13	-0.3	1.09	17
Toohey 2020	9.17	10.07	12	10.97	3.09	11
Tarik 2022	17.49	9.78	28	11.72	7.57	28

## Sheet: Baseline Data
No.	Whether to be included in the Meta-analysis	年份	Author	Title	Country and region	Study Type	Health Status Or complications	Probiotics VS Placebo (n Male/Female)	Probiotics (Age)	Placebo (Age)	Dose	Duration (week)	Intervention	Control	Outcomes indicators
137	Animals studies	2019	An, J. M	Dietary intake of probiotic kimchi ameliorated IL-6-driven cancer cachexia
140	Animals studies	2021	Ateş, M. B	Detection of botulinum neurotoxin serotypes c and d, and their effects on expressions of snap-25 and synaptobrevin in ruminants: An immunohistochemical study
141	Animals studies	2023	Baek, J. S	Bifidobacterium bifidum and Lactobacillus paracasei alleviate sarcopenia and cognitive impairment in aged mice by regulating gut microbiota-mediated AKT, NF-κB, and FOXO3a signaling pathways
145	Animals studies	2019	Behera, J	Probiotics Ameliorate Gut-Microbial Dysbiosis, Intestinal Permeability, Systemic Inflammation, and Skeletal Muscle Dysfunction in Cystathionine-Psynthase-Deficient Mice
147	Animals studies	2012	Bindels, L. B	Restoring Specific Lactobacilli Levels Decreases Inflammation and Muscle Atrophy Markers in an Acute Leukemia Mouse Model
148	Animals studies	1985	Blum, J. R	The clinical manifestations of a genetically determined deficiency of the third component of complement in the dog
149	Animals studies	2013	Bolfa, P	ULCERATIVE ENTERITIS-LIKE DISEASE ASSOCIATED WITH CLOSTRIDIUM BEIJERINCKII-BUTYRICUM IN A PIGEON (COLUMBA LIVIA)
151	Animals studies	2005	Bougiouklis, P	Outbreak of avian mycobacteriosis in a flock of two-year-old domestic pigeons (Columba livia f. domestica)
152	Animals studies	1999	Breuille, D	A sustained rat model for studying the long-lasting catabolic state of sepsis
155	Animals studies	2021	Bush, J. A	Systematically Studying the Effect of Small Molecules Interacting with RNA in Cellular and Preclinical Models
161	Animals studies	2015	Caron, G	Long-Term Effects of Botulinum Toxin Complex Type A Injection on Mechano- and Metabo-Sensitive Afferent Fibers Originating from Gastrocnemius Muscle
162	Animals studies	2023	Chaklader, M. R	Fish waste to sustainable additives: Fish protein hydrolysates alleviate intestinal dysbiosis and muscle atrophy induced by poultry by-product meal in Lates calcarifer juvenile
163	Animals studies	2022	Chen, L. H	Probiotic supplementation attenuates age-related sarcopenia via the gut–muscle axis in SAMP8 mice
164	Animals studies	2020	Cheng, S	Copper Changes Intestinal Microbiota of the Cecum and Rectum in Female Mice by 16S rRNA Gene Sequencing
165	Animals studies	2007	Choi, W. H	Skeletal muscle atrophy induced by intramuscular repeated dose of botulinum toxin type A in rats
166	Animals studies	1989	CHOO, J. J	MUSCLE WASTING ASSOCIATED WITH ENDOTOXEMIA IN THE RAT - MODIFICATION BY THE BETA-2-ADRENOCEPTOR AGONIST CLENBUTEROL
167	Animals studies	2021	Dalske, K. A	Independent of physical activity, volumetric muscle loss injury in a murine model impairs whole-body metabolism
171	Animals studies	2020	Deane, C. S	Animal, plant, collagen and blended dietary proteins: effects on musculoskeletal outcomes
172	Animals studies	2017	Domenis, L	Erysipelothrix rhusiopathiae infection in an alpine ibex (capra ibex)
173	Animals studies	2022	Duan, J	Exogenous Melatonin Alleviates Skeletal Muscle Wasting by Regulating Hypothalamic Neuropeptides Expression in Endotoxemia Rats
177	Animals studies	2018	Durward-Akhurst, S. A	Immune-Mediated Muscle Diseases of the Horse
179	Animals studies	2004	Francis, J. W	A survival motor neuron:tetanus toxin fragment C fusion protein for the targeted delivery of SMN protein to neurons
181	Animals studies	2008	Frick, C. G	Chronic Escherichia coli infection induces muscle wasting without changing acetylcholine receptor numbers
183	Animals studies	2020	Fulton, R. M	Avian Gastric Yeast (Macrorhabdus ornithogaster) and Mycobacterium genavense Infections in a Zoo Budgerigar (Melopsittacus undulatus) Flock
185	Animals studies	2014	Gilibert, S	Adrenocortical Scavenger Receptor Class B Type I Deficiency Exacerbates Endotoxic Shock and Precipitates Sepsis-Induced Mortality in Mice
186	Animals studies	2015	Gilotra, M	Botulinum Toxin is Detrimental to Repair of a Chronic Rotator Cuff Tear in a Rabbit Model
187	Animals studies	2011	Gomez, G	Granulomatous Encephalomyelitis and Intestinal Ganglionitis in a Spectacled Amazon Parrot (Amazona albifrons) Infected with Mycobacterium genavense
190	Animals studies	2016	Hayakawa, T	Dietary administration of probiotics to sows and/or their neonates improves the reproductive performance, incidence of post-weaning diarrhea and histopathological parameters in the intestine of weaned piglets
191	Animals studies	2022	Herring, S. W	Repeated botulinum treatment of rabbit masseter causes cumulative tissue damage
193	Animals studies	2012	Holecek, M	Muscle wasting in animal models of severe illness
195	Animals studies	2017	Hunyadi, L	Clinical Implications and Hospital Outcome of Immune-Mediated Myositis in Horses
196	Animals studies	2005	Itoh, S	Long-term effects of muscle-derived protein with molecular mass of 77 kDa (MDP77) on nerve regeneration
197	Animals studies	2024	Jang, J. H	Preventive effect of fermented whey protein mediated by Lactobacillus gasseri IM13 via the PI3K/AKT/FOXO pathway in muscle atrophy
199	Animals studies	2023	Jeon, H	Effect of Lactobacillus curvatus HY7602-Fermented Antler on Sarcopenia in Mice
200	Animals studies	2023	Jeong, S. M	The impact of cancer cachexia on gut microbiota composition and short-chain fatty acid metabolism in a murine model
206	Animals studies	2019	Kim, J. H	Identification of the minimum region of flatfish myostatin propeptide (Pep45-65) for myostatin inhibition and its potential to enhance muscle growth and performance in animals
207	Animals studies	2020	Kopper, J. J	Theiler's disease associated with administration of tetanus antitoxin contaminated with nonprimate (equine) hepacivirus and equine parvovirus-hepatitis virus
209	Animals studies	2018	Le Dinh, M	Prolonged mechanical ventilation worsens sepsis-induced diaphragmatic dysfunction in the rat
210	Animals studies	2023	Lee, J	Lactobacillus rhamnosus JY02 ameliorates sarcopenia by anti-Atrophic effects in a dexamethasone-induced cellular and murine model
211	Animals studies	2021	Lee, S. J	Myostatin inhibitor YK11 as a preventative health supplement for bacterial sepsis
212	Animals studies	2023	Lenchenko, E	Bird immunobiological parameters in the dissemination of the biofilm-forming bacteria Escherichia coli
217	Animals studies	2013	Liu, Y	Fish Oil Increases Muscle Protein Mass and Modulates Akt/FOXO, TLR4, and NOD Signaling in Weanling Piglets After Lipopolysaccharide Challenge
221	Animals studies	2015	Madani, S. A	Concurrent atypical diffused tuberculosis and macrorhabdosis in a canary (Serinus canaria)
222	Animals studies	2020	Manansala, M	Hydroxychloroquine-related neuromyopathic and cardiac toxicity
223	Animals studies	2007	Martinez-Jimenez, D	Endosurgical treatment of a retrobulbar abscess in a rabbit
224	Animals studies	2018	Masetti, G	Gut microbiota in experimental murine model of Graves' orbitopathy established in different environments may modulate clinical presentation of disease
225	Animals studies	2023	Matak, I	Beyond traditional muscular application: targeting multiple motor units and lower leg motor functions by intra-sciatic botulinum toxin injections in rats
227	Animals studies	2021	Mishra, S	Overexpression of nadh oxidase (nox) in c2c12 myotubes can reverse hyperammonemia induced skeletal muscle protein hyperacetylation by restoring cellular redox ratio and mitochondrial function
228	Animals studies	2012	Moinard, C	In Vivo Bioluminescent Imaging of a New Model of Infectious Complications in Head-Injury Rats
231	Animals studies	2020	Na, J	Long-term efficacy and safety of a new botulinum toxin type A preparation in mouse gastrocnemius muscle
234	Animals studies	2006	Nagy, A. D	Mandibular condylectomy and meniscectomy for the treatment of septic temporomandibular joint arthritis in a horse
235	Animals studies	2021	Nasimi, N	A Novel Fortified Dairy Product and Sarcopenia Measures in Sarcopenic Older Adults: A Double-Blind Randomized Controlled Trial
239	Animals studies	2021	Nurrahma, B. A	Probiotic Supplementation Facilitates Recovery of 6-OHDA-Induced Motor Deficit via Improving Mitochondrial Function and Energy Metabolism
243	Animals studies	2012	Orellana, R. A	Development aggravates the severity of skeletal muscle catabolism induced by endotoxemia in neonatal pigs
244	Animals studies	2020	Palenzuela, O	Effect of a functional feed additive on mitigation of experimentally induced gilthead sea bream Sparus aurata enteromyxosis
245	Animals studies	2020	Park, J	SMA - CLINICAL: P.82 Importance of pharyngeal residue as a marker of treatment in Korean spinal and bulbar muscular atrophy patients
246	Animals studies	2023	Pavel, F. M	Clinical Implications of Dietary Probiotic Supplement (Associated with L-Glutamine and Biotin) in Ulcerative Colitis
247	Animals studies	2022	Pei, T	Bacteroides plebeius improves muscle wasting in chronic kidney disease by modulating the gut-renal muscle axis
249	Animals studies	2011	Piseddu, E	Detection and Molecular Characterization of Mycobacterium celatum as a Cause of Splenitis in a Domestic Ferret (Mustela putorius furo)
250	Animals studies	2012	Pittman, A. M. C	Rapid Profiling of Disease Alleles Using a Tunable Reporter of Protein Misfolding
252	Animals studies	2020	Qiu, Y	Fermented Feed Modulates Meat Quality and Promotes the Growth of Longissimus Thoracis of Late-Finishing Pigs
253	Animals studies	2010	Quintar, A. A	Acute inflammation promotes early cellular stimulation of the epithelial and stromal compartments of the rat prostate
255	Animals studies	2012	Raoofi, A	A Survey on Prevalence and Pathological Findings of Gallstones in Lori-Bakhtiari Sheep in Iran
256	Animals studies	2009	Reddi, A	The overlapping roles of manganese and Cu/Zn SOD in oxidative stress protection
257	Animals studies	2015	Reho, J. J	Redox signaling and splicing dependent change in myosin phosphatase underlie early versus late changes in NO vasodilator reserve in a mouse LPS model of sepsis
259	Animals studies	2018	Rhue, K. E	Emphysematous gastritis in a cat
260	Animals studies	2016	Robin, M	Reduced tongue tone associated with degeneration of the hypoglossal nerve nucleus in a horse with equine motor neuron disease
261	Animals studies	2005	Rodríguez, A	Histopathological observations in European glass eels (Anguilla anguilla) reared under different diets and salinities
262	Animals studies	2022	Sakakida, T	Water-soluble dietary fiber alleviates cancer-induced muscle wasting through changes in gut microenvironment in mice
263	Animals studies	2018	Sellier, C	rbFOX1/MBNL1 competition for CCUG RNA repeats binding contributes to myotonic dystrophy type 1/type 2 differences
264	Animals studies	2018	Sha, Z	Measuring the Overall Rate of Protein Breakdown in Cells and the Contributions of the Ubiquitin-Proteasome and Autophagy-Lysosomal Pathways
270	Animals studies	2023	Shin, J	MicroRNA-140 is not involved in sepsis-induced muscle atrophy
271	Animals studies	2013	Song, L	GALACTOOLIGOSACCHARIDE IMPROVES THE ANIMAL SURVIVAL AND ALLEVIATES MOTOR NEURON DEATH IN SOD1G93A MOUSE MODEL OF AMYOTROPHIC LATERAL SCLEROSIS
275	Animals studies	2024	Šoštarić, P	Double-Edged Sword: Challenging the Botulinum Neurotoxin Type A Peripheral vs Central Effects on Muscle Function
276	Animals studies	2020	Sousa Barbosa, F. M	Pulmonary Hypoplasia Associated with Ascites and Hydrothorax in a Newborn Pig
280	Animals studies	2007	Ting, C	Stat5 constitutive activation rescues defects in spinal muscular atrophy
281	Animals studies	2020	Toda, K	Heat-killed bifidobacterium breve B-3 enhances muscle functions: Possible involvement of increases in muscle mass and mitochondrial biogenesis
283	Animals studies	1996	Voisin, L	Muscle wasting in a rat model of long-lasting sepsis results from the activation of lysosomal, Ca2+-activated, and ubiquitin-proteasome proteolytic pathways
285	Animals studies	2016	Wang, X	Asparagine reduces the mRNA expression of muscle atrophy markers via regulating protein kinase B (Akt), AMP-activated protein kinase α, toll-like receptor 4 and nucleotide-binding oligomerisation domain protein signalling in weaning piglets after lipopolysaccharide challenge
287	Animals studies	2019	Wang, Y	Intestinal microbiota contributes to altered glucose metabolism in simulated microgravity mouse model
288	Animals studies	2019	Wang, Z	Comparison of Yang-Monti ileal ureter-bladder anastomosis versus Yang-Monti ileal ureter-ureteral anastomosis for the treatment of ureteral stenosis: a randomized controlled trial in a miniature pig model
289	Animals studies	2020	Wardill, H. R	Pre-therapy fasting slows epithelial turnover and modulates the microbiota but fails to mitigate methotrexate-induced gastrointestinal mucositis
290	Animals studies	2022	Welch, N	REDOX DYSREGULATION CAUSES SARCOPENIA DURING HYPERAMMONEMIA OF CIRRHOSIS
292	Animals studies	2014	Wu, B	Construction, Expression and Characterization of a Single Chain Variable Fragment Antibody Against Human Myostatin
293	Animals studies	2023	Wu, S	Polysaccharide of Ganoderma lucidum Ameliorates Cachectic Myopathy Induced by the Combination Cisplatin plus Docetaxel in Mice
294	Animals studies	2006	Yagi, T	Possibility of transkingdom gene therapy for Complex I diseases
298	Animals studies	2006	Yeruham, I	A herd level analysis of urinary tract infection in dairy cattle
301	Animals studies	2021	Zhang, Y	Aberrant enteric neuromuscular system and dysbiosis in amyotrophic lateral sclerosis
303	Animals studies	2022	Ziolkowska, E	The first insights on trans-galactooligosaccharide effects on fatty acids profile and microstructure of muscle in common carp
156	Animals studies, Duplicate literature	2022	Byeon, H. R	New Strains of Akkermansia muciniphila and Faecalibacterium prausnitzii are Effective for Improving the Muscle Strength of Mice with Immobilization-Induced Muscular Atrophy
157	Animals studies, Duplicate literature	2022	Byeon, H. R	New Strains of Akkermansia muciniphila and Faecalibacterium prausnitzii are Effective for Improving the Muscle Strength of Mice with Immobilization-Induced Muscular Atrophy
158	Animals studies, Duplicate literature	2022	Byeon, H. R	New Strains of Akkermansia muciniphila and Faecalibacterium prausnitzii are Effective for Improving the Muscle Strength of Mice with Immobilization-Induced Muscular Atrophy
174	Animals studies, Duplicate literature	1970	DUCHEN, L. W	EFFECTS OF BOTULINUM TOXIN ON DISTRIBUTION OF SUCCINATE DEHYDROGENASE AND PHOSPHORYLASE IN FAST AND SLOW SKELETAL MUSCLES OF MOUSE
175	Animals studies, Duplicate literature	1968	DUCHEN, L. W	EFFECTS OF BOTULINUM TOXIN ON PATTERN OF INNERVATION OF SKELETAL MUSCLE IN MOUSE
176	Animals studies, Duplicate literature	1973	DUCHEN, L. W	EFFECTS OF TETANUS TOXIN ON NEUROMUSCULAR TRANSMISSION AND ON MORPHOLOGY OF MOTOR ENDPLATES IN SLOW AND FAST SKELETAL-MUSCLE OF MOUSE
218	Animals studies, Duplicate literature	2005	Loï, C	Effects of an immune-enhancing diet in endotoxemic rats
219	Animals studies, Duplicate literature	2005	Loï, C	Effects of an immune-enhancing diet in endotoxemic rats
220	Animals studies, Duplicate literature	2005	Loï, C	Effects of an immune-enhancing diet in endotoxemic rats
232	Animals studies, Duplicate literature	2020	Na, J	Long-term efficacy and safety of a new botulinum toxin type A preparation in mouse gastrocnemius muscle
233	Animals studies, Duplicate literature	2020	Na, J	Long-term efficacy and safety of a new botulinum toxin type A preparation in mouse gastrocnemius muscle
267	Animals studies, Duplicate literature	2012	Sheng, Z. F	Strontium ranelate prevents bone loss in a rat model of localized muscle paralysis.
268	Animals studies, Duplicate literature	2012	Sheng, Z. F	Strontium ranelate prevents bone loss in a rat model of localized muscle paralysis
269	Animals studies, Duplicate literature	2012	Sheng, Z	Strontium Ranelate Prevents Bone Loss in a Rat Model of Localized Muscle Paralysis
284	Animals studies, Duplicate literature	1996	Voisin, L	Muscle wasting in a rat model of long-lasting sepsis results from the activation of lysosomal, Ca2+-activated, and ubiquitin-proteasome proteolytic pathways
295	Animals studies, Duplicate literature	2024	Yang, S. H	Fermented Yak-Kong using Bifidobacterium animalis derived from Korean infant intestine effectively relieves muscle atrophy in an aging mouse model
296	Animals studies, Duplicate literature	2024	Yang, S. H	Fermented Yak-Kong using Bifidobacterium animalis derived from Korean infant intestine effectively relieves muscle atrophy in an aging mouse model
297	Animals studies, Duplicate literature	2024	Yang, S. H	Fermented Yak-Kong using Bifidobacterium animalis derived from Korean infant intestine effectively relieves muscle atrophy in an aging mouse model
248	Animals studies，Duplicate literature	2022	Pei, T	Bacteroides plebeius improves muscle wasting in chronic kidney disease by modulating the gut-renal muscle axis
254	Animals studies，Duplicate literature	2010	Quintar, A. A	Acute Inflammation Promotes Early Cellular Stimulation of the Epithelial and Stromal Compartments of the Rat Prostate
304	Case Report	2022	Allen, N	Brainstem gliosis with extensive Rosenthal fibers presenting as prolonged status epilepticus
305	Case Report	2000	Caserta, L	Whipple's disease: Description of a case and survey of the literature
306	Case Report	2012	Durães, S	Lepromatous leprosy: A typical and exuberant case
307	Case Report	2021	Haq, S	Tetanus, trismus, and tracheostomy: the successful rehabilitation course of a patient with tetany in present day united states
308	Case Report	2023	Kazama, K	Antemortem diagnosis of external iliac arterial thromboembolism in a calf using contrast-enhanced computed tomography: a case report
309	Case Report	2020	Lai, X	Risk of Clostridium tetani infection in an elderly patient following hemorrhoid ligation
310	Case Report	2013	Leal, R. K. R	Mounier Kuhn syndrome
311	Case Report	2021	Macpherson, A	HEMIDIAPHRAGMATIC PARALYSIS AND ACUTE COLONIC DISTENTION: A FATAL COMBINATION
312	Case Report	2023	Piscitelli, A	Clostridium tetani Infection in a Geriatric Patient: Do Not Let Your Guard Off
313	Case Report	2023	Tjong, E	Size Matters: Complications of Long-Term Tracheostomy and the Importance of a Multidisciplinary Care Approach to Closely Monitor Customized Tracheostomy Tubes in a Patient With Amyotrophic Lateral Sclerosis
314	Case Report	2000	Urdaneta-Carruyo, E	Infantile botulism: Clinical and laboratory observations of a rare neuroparalytic disease
315	Case Report	2021	Wèli, M	Neonatal Escherichia coli Meningitis, Complications, and Neurological Outcome
316	Case Report	2022	Witoonpanich, R	Neuromuscular Disease in Thailand
113	duplicate articles	2013	Fedorowicz, Z	Botulinum toxin for masseter hypertrophy
114	duplicate articles	2019	Ferreira, M. E. B	Diagnostic delay in a patient with reactional lepromatous leprosy treated as testicular tuberculosis.
115	duplicate articles	2019	Ferreira, M. E. B	Diagnostic delay in a patient with reactional lepromatous leprosy treated as testicular tuberculosis.
116	duplicate articles	2022	Jamshidi, S	The effects of synbiotic and/or vitamin D supplementation on gut-muscle axis in overweight and obese women: a study protocol for a double-blind, randomized, placebo-controlled trial
117	duplicate articles	2022	Jamshidi, S	The effects of synbiotic and/or vitamin D supplementation on gut-muscle axis in overweight and obese women: a study protocol for a double-blind, randomized, placebo-controlled trial
118	duplicate articles	2022	Jamshidi, S	The effects of synbiotic and/or vitamin D supplementation on gut-muscle axis in overweight and obese women: a study protocol for a double-blind, randomized, placebo-controlled trial
119	duplicate articles	2022	Karim, A	A multistrain probiotic reduces sarcopenia by modulating Wnt signaling biomarkers in patients with chronic heart failure
120	duplicate articles	2022	Karim, A	A multistrain probiotic reduces sarcopenia by modulating Wnt signaling biomarkers in patients with chronic heart failure
121	duplicate articles	2022	Lu, J	First vaccination after birth: serious adverse events of Bacillus Calmette-Guerin (BCG) in real-world
122	duplicate articles	2022	Muggeo, P	Ecthyma Gangrenosum in Children With Cancer: Diagnosis at a Glance: A Retrospective Study From the Infection Working Group of Italian Pediatric Hematology Oncology Association
123	duplicate articles	2021	Ni Lochlainn, M	The PROMOTe study: targeting the gut microbiome with prebiotics to overcome age-related anabolic resistance: protocol for a double-blinded, randomised, placebo-controlled trial
124	duplicate articles	2021	Ni Lochlainn, M	The PROMOTe study: targeting the gut microbiome with prebiotics to overcome age-related anabolic resistance: protocol for a double-blinded, randomised, placebo-controlled trial
125	duplicate articles	2024	Qaisar, R	Probiotics Supplements Improve the Sarcopenia-Related Quality of Life in Older Adults with Age-Related Muscle Decline
126	duplicate articles	2022	Rondanelli, M	Effectiveness of a Novel Food Composed of Leucine, Omega-3 Fatty Acids and Probiotic Lactobacillus paracasei PS23 for the Treatment of Sarcopenia in Elderly Subjects: a 2-Month Randomized Double-Blind Placebo-Controlled Trial
127	duplicate articles	2022	Rondanelli, M	Effectiveness of a Novel Food Composed of Leucine, Omega-3 Fatty Acids and Probiotic Lactobacillus paracasei PS23 for the Treatment of Sarcopenia in Elderly Subjects: a 2-Month Randomized Double-Blind Placebo-Controlled Trial
128	duplicate articles	2022	Seifi, N	The effects of synbiotic supplementation on enteral feeding tolerance, protein homeostasis, and muscle wasting of critically ill adult patients: a randomized controlled trial
129	duplicate articles	2022	Seifi, N	The effects of synbiotic supplementation on enteral feeding tolerance, protein homeostasis, and muscle wasting of critically ill adult patients: a randomized controlled trial
130	duplicate articles	2022	Seifi, N	The effects of synbiotic supplementation on enteral feeding tolerance, protein homeostasis, and muscle wasting of critically ill adult patients: a randomized controlled trial
131	duplicate articles	2024	Shan, Z	Analysis of intestinal flora in elderly Uygur patients with sarcopenia
132	duplicate articles	2021	Ziemons, J	Gut microbiota and metabolic aspects of cancer cachexia
1	Missing data	2022	Karim A	A multistrain probiotic improves handgrip strength and functional capacity in patients with COPD: A randomized controlled trial	United Arab Emirates	RCT	patients with chronic obstructive pulmonary disease	Male 47 VS 53	66.9(3.4)	68.3(4.2)	Vivomix 112 billion*,One capsule a day	16 weeks	Vivomix 112 billion (Vivomix food supplements *, UAE), one capsule a day for 16 weeks.	inactive agents in similar capsules	1.sarcopenia phenotype 2.short physical performance battery (SPPB) 3.lasma markers of intestinal permeability (zonulin and claudin-3) 4.euromuscular junction degradation (CAF22) 5.body composition 6.handgrip strength (HGS)
2	Missing data	2020	Nasimi N	A Novel Fortified Dairy Product and Sarcopenia Measures in Sarcopenic Older Adults: A Double-Blind Randomized Controlled Trial	Iran	RCT	older adults with sarcopenia	33(27/6) VS 33(23/10)	71(69.0,73.5)	69.0(66.0,75.5)	300g	12 weeks	aily 300 g, HMB-,vitamin D-, and vitamin C-fortified yogurt (3 g HMB, 1000 IU vitamin D, and 500 mg vitamin C)	daily 300 g plain yogurt	Serum concentrations of vitamin D, insulin-like growth factor-1 (IGF-1), C-reactive protein (hs-CRP), malon-dialdehyde, and insulin were measured
3	Missing data	2022	Rondanelli M	Effectiveness of a Novel Food Composed of Leucine, Omega-3Fatty Acids and Probiotic Lactobacillus paracasei PS23 for theTreatment of Sarcopenia in Elderly Subjects: A 2-MonthRandomized Double-Blind Placebo-Controlled Trial	Italy	RCT	sarcopenic patients	22 VS 28	78.84(5.8)	80.5(3.74)	omega-3 fatty acid (500mg), leucine (2.5 g), and probioticLPPS23(“30 Billion")(OLEP)(n=30)	60 days	omega-3 fatty acid (500 mg, consisting n 64.71% EPA, 29.41% DHA and the remaining 5.88%omega-3 in general), leucine (2.5 g), probiotic LPPS23 ("30 Billion", freeze dried) (OLEP)	isocaloric placebo with the same flavor	on appendicular lean mass (ALM) muscle performance inflammatory status amino acid profile
4	Missing data	2021	Tominaga K	Increase in muscle mass associated with the prebiotic effects of1-kestose in super-elderly patients with sarcopenia	Japan	Not RCT	elderly patients low Muscle mass	6	90.8±5.4	-	orally administered 10 g/day of 1-kestose(purify >95%, B Food Science Co., Ltd., Aichi, Japan) twice aday	12 weeks	-	-	1.body composition 2.blood parameters (albumin, lipids, HbAlc, etc.) 3.intestinalmicrobiota
5	Missing data	2024	Barry DJ	Investigating the effects of synbiotic supplementation on functional movement, strength and muscle health in older Australians	Australia	RCT	elderly (60-85 years) participants	37 VS 37	60~85	-	oth SYN and PLA sachetswill be 1800 mg. The participants will be instructed toconsume 1 sachet daily (orally, dissolved in water, andat the same time each day)for the entire interventionperiod.	22 weeks	consist of a multi-strainsynbiotic (SYN) powder containing inulin and a combi-nation of probiotic strains	consistof maltodextrin, which will match synbiotic in appear-ance, taste, and consistency	1.Physical PerformanceBattery (SPPB) 2.handgrip strength (HGs) 3.timed up andg0 (TUG) test 4.body composition 5.muscle morphology
421	No Full Text	2019	Amorín, M. B	-
422	No Full Text	2013	Bouraoui, I. H	MRI and MR spectroscopy findings in a case of hemolytic-uremic syndrome with central nervous system involvement
423	No Full Text	2005	Daniel, E	Anesthesia of face uncovered by histopathology
424	No Full Text	2023	Finley, D	Alfred L. Goldberg (1942-2023)
425	No Full Text	2002	Goplerud, J. M	Eponymous pediatrics: Erb, Klumpke, Moro and the brachial plexus
426	No Full Text	2018	Hirano, A	Assessment of safety and feasibility of human allogeneic adipose-derived mesenchymal stem cells in a pediatric patient
427	No Full Text	2020	Manansala, M	HYDROXYCHLOROQUINE-RELATED NEUROMYOPATHIC AND CARDIAC TOXICITY
428	No Full Text	2005	Milne, E. M	Observations on the interstitial cells of Cajal and neurons in a recovered case of equine dysautonomia (grass sickness)
429	No Full Text	2020	NCT	Masseter Myofascial Pain Relief Following an Intra-muscular Injection With Botulinum Toxin Type A
430	No Full Text	2022	NCT	OsteoPreP: food Supplements for Postmenopausal Bone Health
431	No Full Text	2023	NCT	Efficacy and Safety of Kefir Whey Postbiotics
432	No Full Text	2023	NCT	Efficacy and Safety of Kefir Whey Postbiotics
433	No Full Text	2018	NCT	Exercise and Nutritional Supplementation
434	No Full Text	2021	Lee MC	TWK10 Improves Muscle Mass and Functional Performance in Frail Older Adults
435	No Full Text	2017	Niland, B. R	Small Bowel Villous Atrophy Isn't Always Sprue
436	No Full Text	2011	van Duijkeren, E	Suspected Horse-to-Human Transmission of MRSA ST398
437	No Full Text	2006	Vitug, M. R. L. D	Group A streptococcal septic vasculitis in a child with dengue hemorrhagic fever
438	No Full Text	2023	Wang, X	New Insights into High-Fat Diet with Chronic Diseases
6	Study types were not consistent	2016	Jäger R	Probiotic Bacillus coagulans GBI-30, 6086 reduces exercise-induced muscle damage and increases recovery	America	Not RCT	elderly (60-85 years) participants	-	-	-	20g	two weeks	20 g of casein plus probiotic (1 billion CFU Bacillus coagulansGBI-30,6086, PROBC) in a crossover, diet-controlled design	20 g ofcasein (PRO)	1.perceptional measures 2.athletic performance 3.muscle damage
7	Study types were not consistent	2024	Qaisar R	Probiotics Supplements Improve the Sarcopenia-Related Quality of Life in Older Adults with Age-Related Muscle Decline	Arab Emirates	RCT	sarcopenic men	60 VS 63	73(4.1)	71.4(3.9)	a single capsule	12 weeks	wasone capsule daily of Vivomix 112 bilion	inactive agents in similar capsules	1.handgrip strength (HGS) 2.skeletal mass index (SMl) 3.plasma zonulin (marker of the intestinal leak) 4.SaroL
8	Study types were not consistent	2016	Lei M	The effect of probiotic treatment on elderly patients with distal radius fracture: aprospective double-blind, placebo-controlled randomised clinical trial	China	RCT	the age of 60 years or above,who had a non-displaced distal radius fracture and weresuitable for conservative treatment, were enrolled in thisstudy.	Male 93 VS 94 Female 96 VS 98	64.3±4.1	65.1±3.7	withone serving at breakfast and another at dinner	6 months	skimmed milk containing a minimum of6x109 cfu LeS	two servings of either skimmed milk	1.Treatment outcomes werethe DASH (disabilities of the arm, shoulder and hand) score 2.pain, 3.complex regional pain syndrome (CRPS) score 4.active range of motion and grip strength
9	Study types were not consistent	2022	Jamshidi S	The effects of synbiotic and/or vitamin D supplementation on gut-muscle axis in overweight and obese women: a study protocol for a double-blind, randomized, placebo-controlled trial	Iran	RCT	88 overweight or obese women (BMlz 25)	女性 22 VS 22 VS 22 VS 22	-	-	-	8 weeks	1.Receiving a 50,000 IU vitamin D soft gel (weekly)along with one capsule of synbiotic placebo contain-ing 500 mg maltodextrin (daily) 2.Receiving a 50,000 IU vitamin D soft gel (weekly)along with a 500 mg synbiotic capsule (daily)	1.Receiving a vitamin D placebo soft gel containingparafin (weekly) along with one capsule of synbioticplacebo containing 500 mg maltodextrin (daily)for8 weeks 2.Receiving a vitamin D placebo soft gel containingparafin (weekly) along with a 500 mg synbiotic capsule (daily)	1.Finale anthropometrie indices, dietary intake, physical activity, sun exposure, bodycomposition, muscle strength, and physical performance assessment 2.Stool samples
10	Study types were not consistent	2022	Seifi N	The effects of synbiotic supplementation on enteral feeding tolerance, protein homeostasis, and muscle wasting of critically ill adult patients	Iran	RCT	requiring enteral nutrition Patients	Male 9 VS 14 Female 11 VS 4	38.5±17.94	47.61±22.51	500mg	2 weeks	LactoCare synbiotic capsules(500 mg; Zist Takhmir, lran)were administered to thesynbiotic group every 12 h	contained sterile maize starch whichwas similar to the synbiotic capsules	1.energy homeosta-sis 2.enitrogen balance 3.muscle wasting 4.lipolysis 5.glucose homeostasis 6.infammatory status 7.serumendotoxin level
11	Study types were not consistent	2021	Ni Lochlainn M	The Promote study: targeting the gut microbiome with prebiotics to overcome age-related anabolic resistance: protocol for a double-blinded, randomised, placebo-controlled trial	UK	Double-bilnd RCT	healthy volunteer twins carrying	-	-	-	take supplementation once daily	12 weeks	prebiotic and protein supplementation,	maltodextrin and protein supplementation	faecal,urine, saliva and capilary blood samples
12	Study types were not consistent		Zhang Q	Alterations in the diversity, composition and function of the gut microbiota in Uyghur individuals with sarcopenia	China	RCT	individuals with sarcopenia	31（15/16） VS 31（15/16）	55.39±7.59	49.81±6.84	-	-	-	-	Fresh fecal obtain fecal base sequences and analyzed the diversity, composition and function of the gut microbiota
14	Study types were not consistent		Yuzefpolskaya M	Alterations in Sarcopenia Index are Associated with Inflammation, Gut and Oral Microbiota among Heart Failure, Left Ventricular Assist Device and Heart Transplant Patients.	America	Cohort	460 HF, LVAD and HT patients	7 VS 20 VS 34 VS 58	-	-	Not mentioned	Not mentioned	-	-	Sarcopenia index (serum Creatinine/Cystatin C) and inflammatory biomarkers (C-reactive protein, interleukin-6, tumor necrosis factor-alpha)
15	Study types were not consistent		Lou J	Changes and correlation analysis of intestinal microflora composition, inflammatory index, and skeletal muscle mass in elderly patients with sarcopenia	China	Cohort	sarcopenia and Healthy	108（66/42） VS 98（61/37）	72.5±4.7	71.6±4.5	Not mentioned	Not mentioned	-	-	flora composition and skeletal muscle mass index, grip and inflammatory factors was also determined.
16	Study types were not consistent		Zhang Y	High-throughput sequencing analysis of the characteristics of the gut microbiota in aged patients with sarcopenia	China	Cohort	sarcopenia and without sarcopenia	14 VS 21	71.21±6.85	71±6.67	Not mentioned	Not mentioned	-	-	16S rRNA sequencing technology to analyze the differences in the gut microbiota in the two groups.Tax4Fun was employed to predict the functional capacities of the microbial communities.
39	Systematic review, meta, review	2023	Alam, S. M	Evaluation of sarcopenia in patients receiving intravesical Bacillus Calmette-Guérin for non-muscle invasive bladder cancer
40	Systematic review, meta, review	2009	Al-Muharraqi, M. A	Botulinum toxin for masseter hypertrophy
42	Systematic review, meta, review	2021	Antonucci, L	Infant botulism: an underestimated threat
43	Systematic review, meta, review	2024	Barrett, A	Retrospective review of the pathology of American pikas
44	Systematic review, meta, review	2013	Bindels, L. B	Muscle wasting: The gut microbiota as a new therapeutic target
45	Systematic review, meta, review	2014	Bozeman, M. C	When Can Nutritional Therapy Impact Liver Disease
46	Systematic review, meta, review	1997	Brin, M. F	Botulinum toxin: chemistry, pharmacology, toxicity, and immunology
47	Systematic review, meta, review	2020	Büyükafşar, K	Pharmacology of botulinum toxins: From poison to remedy
48	Systematic review, meta, review	2020	Byberg, L	Milk consumption for the prevention of fragility fractures
49	Systematic review, meta, review	2024	Cha, R. H	Pharmacologic therapeutics in sarcopenia with chronic kidney disease
50	Systematic review, meta, review	2019	Cruz-Jentoft, A. J	Nutritional strategies for maintaining muscle mass and strength from middle age to later life: A narrative review
51	Systematic review, meta, review	2013	Denkinger, C. M	The pieces of the puzzle - Disseminated bcg infection with mycotic abdominal aneurysm identified on a blood culture
52	Systematic review, meta, review	1989	EVANS, R. A	CANDIDIASIS - ENDOCRINOPATHY SYNDROME WITH PROGRESSIVE MYOPATHY
53	Systematic review, meta, review	2013	Fedorowicz, Z	Botulinum toxin for masseter hypertrophy
54	Systematic review, meta, review	2022	Han, S	A systematic review and meta-analysis of gut microbiota in diabetic kidney disease: Comparisons with diabetes mellitus, non-diabetic kidney disease, and healthy individuals
55	Systematic review, meta, review	2017	Hasegawa, S	Dietary metabolites and chronic kidney disease
56	Systematic review, meta, review	2019	Herron, E. K	Effect of case study versus video simulation on nursing students' satisfaction, self-confidence, and knowledge: a quasi-experimental study
57	Systematic review, meta, review	2024	Hu, J	Non-Pharmacological Strategies for Managing Sarcopenia in Chronic Diseases
58	Systematic review, meta, review	2024	Ispoglou, T	Addressing cancer anorexia-cachexia in older patients: Potential therapeutic strategies and molecular pathways
59	Systematic review, meta, review	2023	Jost, W. H	Botulinum neurotoxin type A in the interdisciplinary treatment of sialorrhea in adults and children—update and practice recommendations
60	Systematic review, meta, review	2023	Kim, J	A Comprehensive Review of Pathological Mechanisms and Natural Dietary Ingredients for the Management and Prevention of Sarcopenia
63	Systematic review, meta, review	2024	Lashkarbolouk, N	Evaluating the Role of Probiotics, Prebiotics, and Synbiotics Supplementation in Age-related Musculoskeletal Disorders in Older Adults: A Systematic Review
66	Systematic review, meta, review	2019	Lee, Y	Effects of education and support groups organized by IBCLCs in early postpartum on breastfeeding
67	Systematic review, meta, review	2021	Liu, C	Understanding the gut microbiota and sarcopenia: a systematic review
69	Systematic review, meta, review	2022	Liu, S	A Review of Rehabilitation Benefits of Exercise Training Combined with Nutrition Supplement for Improving Protein Synthesis and Skeletal Muscle Strength in Patients with Cerebral Stroke
70	Systematic review, meta, review	2023	Liu, Y	Gut-muscle axis and sepsis-induced myopathy: The potential role of gut microbiota
71	Systematic review, meta, review	2020	Lobo, D. N	Perioperative nutrition: Recommendations from the ESPEN expert group
72	Systematic review, meta, review	2020	Luvisetto, S	Botulinum toxin and neuronal regeneration after traumatic injury of central and peripheral nervous system
73	Systematic review, meta, review	2004	Mahadevan, U	Medical Treatment of Ulcerative Colitis
74	Systematic review, meta, review	2019	Martin, T. D	Six weeks of oral Echinacea purpurea supplementation does not enhance the production of serum erythropoietin or erythropoietic status in recreationally active males with above-average aerobic fitness
75	Systematic review, meta, review	2023	Marullo, A. L	Microbes, metabolites and muscle: Is the gut-muscle axis a plausible therapeutic target in Duchenne muscular dystrophy
76	Systematic review, meta, review	2023	Maslennikov, R	Sarcopenia in cirrhosis: Prospects for therapy targeted to gut microbiota
77	Systematic review, meta, review	2016	Merli, M	What is new about diet in hepatic encephalopathy
78	Systematic review, meta, review	2023	Nardelli, S	Hepatic encephalopathy–recent advances in treatment and diagnosis
79	Systematic review, meta, review	2021	Nardone, O. M	Inflammatory Bowel Diseases and Sarcopenia: The Role of Inflammation and Gut Microbiota in the Development of Muscle Failure
80	Systematic review, meta, review	2016	Petruzzelli, M	Mechanisms of metabolic dysfunction in cancer-associated cachexia
81	Systematic review, meta, review	2023	Prokopidis, K	Impact of probiotics on muscle mass, muscle strength and lean mass: a systematic review and meta-analysis of randomized controlled trials
83	Systematic review, meta, review	2020	Przewłócka, K	Gut-muscle axisexists and may affect skeletal muscle adaptation to training
84	Systematic review, meta, review	2024	Rajpurohit, S	Factors Affecting and Promoting Health-related Quality of Life in Patients With Liver Cirrhosis: An Underestimated Domain in Patient Care
85	Systematic review, meta, review	2012	Raoofi, A	A survey on prevalence and pathological findings of gallstones in Lori-Bakhtiari sheep in Iran
86	Systematic review, meta, review	2023	Rocha, I. M	Understanding the gut microbiota in cancer cachexia
87	Systematic review, meta, review	2016	Rosato, V	Pharmacotherapy of alcoholic liver disease in clinical practice
88	Systematic review, meta, review	2018	Sakkas, L. I	Intestinal Involvement in Systemic Sclerosis: A Clinical Review
89	Systematic review, meta, review	2018	Salari, M	Botulinum Toxin Induced Atrophy: An Uncharted Territory
90	Systematic review, meta, review	2017	Santhosh Kumar, M. P	The emerging role of botulinum toxin in the treatment of orofacial disorders: Literature update
91	Systematic review, meta, review	2002	Sato, K	A novel missense mutation of AIRE gene in a patient with autoimmune polyendocrinopathy, candidiasis and ectodermal dystrophy (APECED), accompanied with progressive muscular atrophy:: Case report and review of the literature in Japan
92	Systematic review, meta, review	2008	Schulte-Mattler, W. J	Use of botulinum toxin a in adult neurological disorders: Efficacy, tolerability and safety
97	Systematic review, meta, review	2007	Sieber, C. C	Functional food in elderly persons
98	Systematic review, meta, review	2023	Soria, F	Sarcopenia Predicts Disease Progression in Patients with T1 High-grade Non–muscle-invasive Bladder Cancer Treated with Adjuvant Intravesical Bacillus Calmette-Guérin: Implications for Decision-making
99	Systematic review, meta, review	2021	Strasser, B	Nutrition for older athletes: Focus on sex-differences
100	Systematic review, meta, review	2024	Taghizadeh Ghassab, F	Probiotics and the microbiota-gut-brain axis in neurodegeneration: Beneficial effects and mechanistic insights
101	Systematic review, meta, review	2015	Tapper, E. B	Refining the ammonia hypothesis: A physiology-driven approach to the treatment of hepatic encephalopathy
102	Systematic review, meta, review	2023	Taslim, N. A	Anti-Inflammatory, Antioxidant, Metabolic and Gut Microbiota Modulation Activities of Probiotic in Cardiac Remodeling Condition: Evidence from Systematic Study and Meta-Analysis of Randomized Controlled Trials
103	Systematic review, meta, review	2024	Van Hul, M	Role of the intestinal microbiota in contributing to weight disorders and associated comorbidities
104	Systematic review, meta, review	2012	Vinh Quôc Luong, K	Vitamin D and Parkinson's disease
105	Systematic review, meta, review	2019	Vizeshfar, F	Role-play versus lecture methods in community health volunteers
106	Systematic review, meta, review	2022	Vohra, P	Oral and Systemic Manifestations in Leprosy a Hospital Based Study with Literature Review
107	Systematic review, meta, review	2021	Wang, Y	Nutraceuticals in the Prevention and Treatment of the Muscle Atrophy
108	Systematic review, meta, review	2023	Wang, Y	Progress of linking gut microbiota and musculoskeletal health: casualty, mechanisms, and translational values
109	Systematic review, meta, review	2006	Warfield, K. L	Antisense treatments for biothreat agents
110	Systematic review, meta, review	2001	Wissel, J	Botulinum toxin treatment of hip adductor spasticity in multiple sclerosis
111	Systematic review, meta, review	2021	Zhang, L	Recent developments on PET radiotracers for TSPO and their applications in neuroimaging
112	Systematic review, meta, review	2022	Zhang, T	Gut microbiota as a promising therapeutic target for age-related sarcopenia
230	Systematic review, meta, review	2015	Mukherjee, S	Botulinum toxin and its clinical aspects: An overview
41	Systematic review, meta, review, Duplicate literature	2009	Al-Muharraqi, M. A	Botulinum toxin for masseter hypertrophy
61	Systematic review, meta, review, Duplicate literature	2023	Kim, J	A Comprehensive Review of Pathological Mechanisms and Natural Dietary Ingredients for the Management and Prevention of Sarcopenia
62	Systematic review, meta, review, Duplicate literature	2023	Kim, J	A Comprehensive Review of Pathological Mechanisms and Natural Dietary Ingredients for the Management and Prevention of Sarcopenia
64	Systematic review, meta, review, Duplicate literature	2024	Lashkarbolouk, N	Evaluating the Role of Probiotics, Prebiotics, and Synbiotics Supplementation in Age-related Musculoskeletal Disorders in Older Adults: A Systematic Review
65	Systematic review, meta, review, Duplicate literature	2024	Lashkarbolouk, N	Evaluating the Role of Probiotics, Prebiotics, and Synbiotics Supplementation in Age-related Musculoskeletal Disorders in Older Adults: A Systematic Review
68	Systematic review, meta, review, Duplicate literature	2021	Liu, C	Understanding the gut microbiota and sarcopenia: a systematic review
82	Systematic review, meta, review, Duplicate literature	2023	Prokopidis, K	Impact of probiotics on muscle mass, muscle strength and lean mass: a systematic review and meta-analysis of randomized controlled trials
93	Systematic review, meta, review, Duplicate literature	2020	Seifi, N	Effects of synbiotic supplementation on energy and macronutrients homeostasis and muscle wasting of critical care patients: Study protocol and a review of previous studies
94	Systematic review, meta, review, Duplicate literature	2020	Seifi, N	Effects of synbiotic supplementation on energy and macronutrients homeostasis and muscle wasting of critical care patients: study protocol and a review of previous studies
95	Systematic review, meta, review, Duplicate literature	2020	Seifi, N	Effects of synbiotic supplementation on energy and macronutrients homeostasis and muscle wasting of critical care patients: study protocol and a review of previous studies
96	Systematic review, meta, review, Duplicate literature	2020	Seifi, N	Effects of synbiotic supplementation on energy and macronutrients homeostasis and muscle wasting of critical care patients: study protocol and a review of previous studies
133	The content of the study was not consistent	2021	EUCTR, I. T	Evaluation of the combined use of Onabotulinumtoxin A and hyaluronic acid fillers in patients with facial paralysis
134	The content of the study was not consistent	2023	Agostini, D	An Integrated Approach to Skeletal Muscle Health in Aging
135	The content of the study was not consistent	2019	Akin, S	RELATION BETWEEN RAMADAN FASTİNG AND SARCOPENIA
136	The content of the study was not consistent	2013	Amodio, P	The nutritional management of hepatic encephalopathy in patients with cirrhosis: International society for hepatic encephalopathy and nitrogen metabolism consensus
138	The content of the study was not consistent	2021	An, Y	Therapeutic efficacy of new botulinum toxin identified in CCUG 7968 strain
139	The content of the study was not consistent	2018	Artene, D. V	Factors that influence oncology nutrition efficacy in breast cancer patients under antiestrogenic treatment
142	The content of the study was not consistent	2022	Bagheri, R	Effects of Icelandic yogurt consumption and resistance training in healthy untrained older males
143	The content of the study was not consistent	2022	Bagheri, R	Effects of Icelandic yogurt consumption and resistance training in healthy untrained older males
144	The content of the study was not consistent	2020	Barale, M	Skeletal muscle loss predicts oncological outcomes in T1HG patients treated with adjuvant intravesical BCG: Implications for decision-making
146	The content of the study was not consistent	1996	Bengmark, S	Econutrition and health maintenance - A new concept to prevent GI inflammation, ulceration and sepsis
150	The content of the study was not consistent	2001	Bordet, T	Neuronal targeting of cardiotrophin-1 by coupling with tetanus toxin C fragment
159	The content of the study was not consistent	2024	Cailleaux, P. E	Novel dietary strategies to manage sarcopenia
160	The content of the study was not consistent	2014	Capobianco, G	Triple therapy with Lactobacilli acidophili, estriol plus pelvic floor rehabilitation for symptoms of urogenital aging in postmenopausal women
170	The content of the study was not consistent	2016	de Pedro-Cuesta, J	Etiologic Framework for the Study of Neurodegenerative Disorders as Well as Vascular and Metabolic Comorbidities on the Grounds of Shared Epidemiologic and Biologic Features
178	The content of the study was not consistent	2014	Fernandes, S	Protein intake and body composition relationship in a rheumatic patient population
182	The content of the study was not consistent	2007	Frick, C. G	Long-term effects of botulinum toxin on neuromuscular function
184	The content of the study was not consistent	2018	Gerhardt, S	Changes of Colonic Bacterial Composition in Parkinson's Disease and Other Neurodegenerative Diseases
194	The content of the study was not consistent	2024	Hu, J	Non-Pharmacological Strategies for Managing Sarcopenia in Chronic Diseases
198	The content of the study was not consistent	2014	Jarufe, N	Pyogenic liver abscess
201	The content of the study was not consistent	2021	Kang, M. G	Effect of leuprorelin in bulbar function of spinal and bulbar muscular atrophy patients: observational study for 1 year
202	The content of the study was not consistent	2020	Karahan, N	Can Collagenase Be Used in the Treatment of Adhesive Capsulitis
203	The content of the study was not consistent	2022	Karim, A	A multistrain probiotic reduces sarcopenia by modulating Wnt signaling biomarkers in patients with chronic heart failure
204	The content of the study was not consistent	2022	Karim, A	A multistrain probiotic improves handgrip strength and functional capacity in patients with COPD: A randomized controlled trial
205	The content of the study was not consistent	2022	Karim, A	A multistrain probiotic improves handgrip strength and functional capacity in patients with COPD: a randomized controlled trial
208	The content of the study was not consistent	2022	Krall, J. T	Fenofibrate Improves the Muscle Metabolic Profile in Aged but Not Adult Lung Injured Mice
213	The content of the study was not consistent	2023	Li, R	Sex heterogeneity in the association of the gut microbiome with muscle mass and strength
214	The content of the study was not consistent	2023	Liang, X	Gut microbiota dysbiosis characterized by abnormal elevation of Lactobacillus in patients with immune-mediated necrotizing myopathy
215	The content of the study was not consistent	2023	Liao, F. T	BODY COMPOSITION CAN PREDICT ONCOLOGICAL OUTCOME IN NON-MUSCLE INVASIVE BLADDER CANCER PATIENTS WHO RECEIVE INTRAVESICAL INSTILLATION WITH BACILLUS CALMETTE-GUERIN AFTER TRANSURETHRAL RESECTION OF BLADDER TUMOR
216	The content of the study was not consistent	2022	Liu, P	Preoperative sarcopenia and systemic immune-inflammation index can predict response to intravesical Bacillus Calmette-Guerin instillation in patients with non-muscle invasive bladder cancer
226	The content of the study was not consistent	2015	Mawri, S	Clinical ethical dilemmas and the principle of primum non nocere
229	The content of the study was not consistent	2022	Muggeo, P	Ecthyma Gangrenosum in Children with Cancer: Diagnosis at a Glance: A Retrospective Study from the Infection Working Group of Italian Pediatric Hematology Oncology Association
236	The content of the study was not consistent	2022	Nguyen, K. H	N-Chlorotaurine Reduces the Lung and Systemic Inflammation in LPS-Induced Pneumonia in High Fat Diet-Induced Obese Mice
237	The content of the study was not consistent	2022	Nistor-Cseppento, C. D	The Contribution of Diet Therapy and Probiotics in the Treatment of Sarcopenia Induced by Prolonged Immobilization Caused by the COVID-19 Pandemic
238	The content of the study was not consistent	2011	Nitiema, L. W	Burden of rotavirus and other enteropathogens among children with diarrhea in Burkina Faso
240	The content of the study was not consistent	2023	O'Connor, G	Open-labelled study to monitor the effect of an amino acid formula on symptom management in children with spinal muscular atrophy type I: The SMAAF pilot study
241	The content of the study was not consistent	2020	Olmez, T	Relationship between Sarcopenia and Surgical Site Infection in Patients Undergoing Colorectal Cancer Surgical Procedures
242	The content of the study was not consistent	2013	Ooi, M	Geographic and temporal cluster of menetrier's disease in canberra
251	The content of the study was not consistent	2024	Qaisar, R	Probiotics Supplements Improve the Sarcopenia-Related Quality of Life in Older Adults with Age-Related Muscle Decline
258	The content of the study was not consistent	2021	Ren, X	Alterations of intestinal microbiota in liver cirrhosis with muscle wasting
277	The content of the study was not consistent	2021	Thompson, A. F	Impact of different frequencies of controlled breath and pressure-support levels during biphasic positive airway pressure ventilation on the lung and diaphragm in experimental mild acute respiratory distress syndrome
278	The content of the study was not consistent	2022	Tian, P	Clinical efficacy of precise hepatectomy for the treatment of recurrent unilateral hepatolithiasis and prognostic factors analysis
279	The content of the study was not consistent	2017	Tickell, K. D	Impact of childhood nutritional status on pathogen prevalence and severity of acute diarrhea
282	The content of the study was not consistent	2000	Urdaneta-Carruyo, E	Infantile botulism: Clinical and laboratory observations of a rare neuroparalytic disease
286	The content of the study was not consistent	2022	Wang, Y	Population-based metagenomics analysis reveals altered gut microbiome in sarcopenia: data from the Xiangya Sarcopenia Study
291	The content of the study was not consistent	2022	Wijaya, Y. O. S	High Concentration or Combined Treatment of Antisense Oligonucleotides for Spinal Muscular Atrophy Perturbed SMN2 Splicing in Patient Fibroblasts
299	The content of the study was not consistent	2021	Yuan, H	The Use of Botulinum Toxin in the Management of Headache Disorders
300	The content of the study was not consistent	2024	Zhang, Q	Alterations in the diversity, composition and function of the gut microbiota in Uyghur individuals with sarcopenia
302	The content of the study was not consistent	2021	Ziemons, J	Gut microbiota and metabolic aspects of cancer cachexia
317	The content of the study was not consistent	2020	Alharby, E	Clinical, molecular, and biochemical delineation of asparagine synthetase deficiency in Saudi cohort
318	The content of the study was not consistent	2016	Anand, V	Autonomic neuropathy impairing quality of life after completion of MDT: Are we managing enough
319	The content of the study was not consistent	1999	Andersson, P. B	Neuromuscular disorders of childhood.
320	The content of the study was not consistent	2019	Artene, D	ONCOLOGY TREATMENT-RELATED AND PATIENT-RELATED FACTORS THAT INFLUENCE FAT LOSS IN BREAST CANCER PATIENTS
321	The content of the study was not consistent	2003	Barnes, M.	Botulinum toxin - Mechanisms of action and clinical use in spasticity
322	The content of the study was not consistent	2019	Batista Ferreira, M. E	Diagnostic delay in a patient with reactional lepromatous leprosy treated as testicular tuberculosis
323	The content of the study was not consistent	1981	BENNETT, D	DISCOSPONDYLITIS IN THE DOG
324	The content of the study was not consistent	1983	BERGENDAL, T	A COMBINED CLINICAL, MYCOLOGICAL AND HISTOLOGICAL STUDY OF DENTURE STOMATITIS
325	The content of the study was not consistent	2015	Bertram, K. L	Treatment of camptocormia with botulinum toxin
326	The content of the study was not consistent	1944	Bloom, H	Dysentery in British prisoners of war
327	The content of the study was not consistent	1985	BLUM, J. R	THE CLINICAL MANIFESTATIONS OF A GENETICALLY-DETERMINED DEFICIENCY OF THE 3RD COMPONENT OF COMPLEMENT IN THE DOG
328	The content of the study was not consistent	2001	Bordet, T	Neuronal targeting of cardiotrophin-1 by coupling with tetanus toxin C fragment
329	The content of the study was not consistent	1988	BORS, M	NEUROMUSCULAR DISEASE IN A DOG
330	The content of the study was not consistent	1990	BRANDT, F	HISTOPATHOLOGICAL FINDINGS IN THE IRIS OF DAPSONE TREATED LEPROSY PATIENTS
331	The content of the study was not consistent	1997	Brin, M. F	Botulinum toxin: Chemistry, pharmacology, toxicity, and immunology
332	The content of the study was not consistent	1997	Brin, M. F	Botulinum toxin: chemistry, pharmacology, toxicity, and immunology
333	The content of the study was not consistent	2022	Budziszewski, G. R	Multivalent DNA and nucleosome acidic patch interactions specify VRK1 mitotic localization and activity
334	The content of the study was not consistent	2022	Canleblebici, M	A rare cause of acquired esotropia: Leprosy
335	The content of the study was not consistent	2014	Capobianco, G	Triple therapy with Lactobacilli acidophili, estriol plus pelvic floor rehabilitation for symptoms of urogenital aging in postmenopausal women
336	The content of the study was not consistent	2013	Cardoso, F. D. M	Late onset neuropathy in leprosy patients released from treatment: not all due to reactions
337	The content of the study was not consistent	2021	Castillo Quino, R	/
338	The content of the study was not consistent	2023	Chen, S	Causal effects of specific gut microbiota on musculoskeletal diseases: a bidirectional two-sample Mendelian randomization study
339	The content of the study was not consistent	2023	Chrobak-Chmiel, D	Is Vitamin D3 a Worthy Supplement Protecting against Secondary Infections in Dogs with Atopic Dermatitis
340	The content of the study was not consistent	1985	CRANFIELD, M	LISTERIOSIS IN ANGOLAN GIRAFFES
341	The content of the study was not consistent	2002	Daniel, E	Ocular complications in newly diagnosed borderline lepromatous and lepromatous leprosy patients: baseline profile of the Indian cohort
342	The content of the study was not consistent	1980	DASTUR, D. K	STRIATED-MUSCLE IN 4 CATEGORIES OF LEPROSY .2. FINE-STRUCTURAL CHANGES
343	The content of the study was not consistent	1980	DAVER, S. M	STRIATED-MUSCLE IN 4 CATEGORIES OF LEPROSY .1. HISTOLOGY AND HISTOCHEMISTRY
344	The content of the study was not consistent	2010	Devers, K. G	Autopsy Findings in Botulinum Toxin Poisoning
345	The content of the study was not consistent	2001	Dorko, E	The histopathological characterization of oral Candida leukoplakias
346	The content of the study was not consistent	1964	DRACHMAN, D. B	ATROPHY OF SKELETAL MUSCLE IN CHICK EMBRYOS TREATED WITH BOTULINUM TOXIN
347	The content of the study was not consistent	1951	DUBOIS, A	[Value of chronaxia as a method for the early diagnosis of neural forms of leprosy]
348	The content of the study was not consistent	1948	ELLISON, R. T	CLINICAL STUDIES ON ALLERGY TO TUBERCULIN FOLLOWING PRIMARY TUBERCULOUS INFECTION - THE CLINICAL VALUE OF RECOGNIZING THE STATE OF SECONDARY NEGATIVE ALLERGY
349	The content of the study was not consistent	2013	Fedorowicz, Z	Botulinum toxin for masseter hypertrophy
350	The content of the study was not consistent	2007	Francisco, A. M	Clinical mimics of infant botulism
351	The content of the study was not consistent	2022	Francisco-Velilla, R	Functional and structural deficiencies of Gemin5 variants associated with neurological disorders
352	The content of the study was not consistent	2023	Gallo, A	Lactose malabsorption and intolerance: What is the correct management in older adults
353	The content of the study was not consistent	2001	Ginel, P. J	Diffuse splenomegaly caused by splenic abscessation in a dog
354	The content of the study was not consistent	2004	Graebe, A	Physiological, pharmacokinetic, and pharmacodynamic changes in space
355	The content of the study was not consistent	2023	Gupta, H	Potential gut microbial biomarkers for detection of sarcopenia in alcohol-related liver disease patients
356	The content of the study was not consistent	2023	Gupta, H	Potential gut microbial biomarkers for detection of sarcopenia in alcohol-related liver disease patients
357	The content of the study was not consistent	2019	Gustafson, M. A	Mitochondrial single-stranded DNA binding protein novel de novo SSBP1 mutation in a child with single large-scale mtDNA deletion (SLSMD) clinically manifesting as Pearson, Kearns-Sayre, and Leigh syndromes
358	The content of the study was not consistent	1986	HATKIN, J. M	ISOLATION OF LISTERIA-MONOCYTOGENES FROM AN EASTERN WILD TURKEY
359	The content of the study was not consistent	2023	He, Y	Metabolites of the gut microbiota may serve as precise diagnostic markers for sarcopenia in the elderly
360	The content of the study was not consistent	1998	Hewitson, T. D	Evolution of tubulointerstitial fibrosis in experimental renal infection and scarring
361	The content of the study was not consistent	2017	Hurduc, V	Lactose intolerance: New aspects of an old problem
362	The content of the study was not consistent	2023	Jiang, L	Does microneedle fractional radiofrequency system inactivate botulinum toxin type A
363	The content of the study was not consistent	1964	JIRMANOVA, I	ATROPHY IN SKELETAL MUSCLES POISONED WITH BOTULINUM TOXIN
364	The content of the study was not consistent	2022	Karlsson, M	A posteriori dietary patterns in 71-year-old Swedish men and the prevalence of sarcopenia 16 years later
365	The content of the study was not consistent	1983	KATSUKURA, Y	INHIBITION OF AGING CHANGES BY LYOPHILIZED STREPTOCOCCUS-FAECALIS IN DIET
366	The content of the study was not consistent	1969	Kerpel-Fronius, E	[The capacity for glycogenolysis and lipolysis in hypoglycemia of the undernourished]
367	The content of the study was not consistent	2018	Khouri, J. M	More Clinical Mimics of Infant Botulism
368	The content of the study was not consistent	2021	Knoll, T	Case of the Month' from the University Medicine Mannheim: managing a complex stone patient with recurrent stone formation
369	The content of the study was not consistent	2024	Liu, Z. Y	LTA and PGN from Bacillus siamensis can alleviate soybean meal-induced enteritis and microbiota dysbiosis in Lateolabrax maculatus
370	The content of the study was not consistent	2024	Liu, Z. Y	LTA and PGN from Bacillus siamensis can alleviate soybean meal-induced enteritis and microbiota dysbiosis in Lateolabrax maculatus
371	The content of the study was not consistent	2024	Lou, J	Changes and correlation analysis of intestinal microflora composition, inflammatory index, and skeletal muscle mass in elderly patients with sarcopenia
372	The content of the study was not consistent	2022	Lu, J	First vaccination after birth: serious adverse events of Bacillus Calmette-Guérin (BCG) in real-world
373	The content of the study was not consistent	1928	Manson-Bahr, P	The Sigmoidoscopic Appearances of Dysenteries of Tropical Origin
374	The content of the study was not consistent	2020	Markovitz, R	GARS-related disease in infantile spinal muscular atrophy: Implications for diagnosis and treatment
375	The content of the study was not consistent	1997	Maselli, R. A	Cluster of wound botulism in California: Clinical, electrophysiologic, and pathologic study
376	The content of the study was not consistent	2008	Matsuda, K	Suprascapular Nerve Paralysis Due to Streptococcal Meningoradiculitis in a Cow
377	The content of the study was not consistent	2008	Mollet, J	CABC1 gene mutations cause ubiquinone deficiency with cerebellar ataxia and seizures
378	The content of the study was not consistent	2022	Muggeo, P	Ecthyma Gangrenosum in Children With Cancer: Diagnosis at a Glance: A Retrospective Study From the Infection Working Group of Italian Pediatric Hematology Oncology Association
379	The content of the study was not consistent	2005	Nguyen, K. V	RT-PCR-based cloning of human SMN, the SMA determining gene, and the construction of its expression plasmids
380	The content of the study was not consistent	2024	Nguyen, N. B	Cornflower Extract and Its Active Components Alleviate Dexamethasone-Induced Muscle Wasting by Targeting Cannabinoid Receptors and Modulating Gut Microbiota
381	The content of the study was not consistent	2022	Nistor-Cseppento, C. D	The Contribution of Diet Therapy and Probiotics in the Treatment of Sarcopenia Induced by Prolonged Immobilization Caused by the COVID-19 Pandemic
382	The content of the study was not consistent	1996	Onodera, O	Toxicity of expanded polyglutamine-domain proteins in Escherichia coli
383	The content of the study was not consistent	1947	PARDOCASTELLO, V	NERVE LESIONS OF LEPROSY
384	The content of the study was not consistent	2023	Park, J	Limosilactobacillus fermentum MG5091 and Lactococcus lactis MG4668 and MG5474 Suppress Muscle Atrophy by Regulating Apoptosis in C2C12 Cells
385	The content of the study was not consistent	2012	Patsi, J	LHON/MELAS overlap mutation in ND1 subunit of mitochondrial complex I affects ubiquinone binding as revealed by modeling in Escherichia coli NDH-1
386	The content of the study was not consistent	2024	Pei, H	Sulfamethoxazole stress endangers the gut health of sea cucumber (Apostichopus japonicus) and affects host metabolism
387	The content of the study was not consistent	2021	Perier, C	Recombinant botulinum neurotoxin serotype A1 in vivo characterization
388	The content of the study was not consistent	1994	PERUTZ, M	POLAR ZIPPERS - THEIR ROLE IN HUMAN-DISEASE
389	The content of the study was not consistent	2016	Picker-Minh, S	Phenotype variability of infantile-onset multisystem neurologic, endocrine, and pancreatic disease IMNEPD
390	The content of the study was not consistent	1999	Prayson, R. A	Granulomatous myositis - Clinicopathologic study of 12 cases
391	The content of the study was not consistent	2021	Prokopidis, K	Mechanisms Linking the Gut-Muscle Axis With Muscle Protein Metabolism and Anabolic Resistance: Implications for Older Adults at Risk of Sarcopenia
392	The content of the study was not consistent	2006	Puget, M	Whipple's disease with muscle impairment
393	The content of the study was not consistent	2016	Rashnonejad, A	Large-Scale Production of Adeno-Associated Viral Vector Serotype-9 Carrying the Human Survival Motor Neuron Gene
394	The content of the study was not consistent	2021	Ren, G	Gut microbiota composition influences outcomes of skeletal muscle nutritional intervention via blended protein supplementation in posttransplant patients with hematological malignancies
395	The content of the study was not consistent	2019	Román, E	Effect of a Multistrain Probiotic on Cognitive Function and Risk of Falls in Patients With Cirrhosis: A Randomized Trial
396	The content of the study was not consistent	1946	ROSENTHAL, J	ATYPICAL LICHEN PLANUS
397	The content of the study was not consistent	2018	Sacharow, S. J	Characterization of a novel variant in siblings with Asparagine Synthetase Deficiency
398	The content of the study was not consistent	2018	Said, G	Leprous neuropathies
399	The content of the study was not consistent	1979	SEBILLE, A	ELECTROMYOGRAPHIC RECORDING AND MUSCLE BIOPSY IN LEPROMATOUS LEPROSY
400	The content of the study was not consistent	2004	Segarra, V. T	Candida albicans acute septic arthritis in a patient with human immunodeficiency virus infection
401	The content of the study was not consistent	1981	SELLIN, L. C	THE ACTION OF BOTULINUM TOXIN AT THE NEUROMUSCULAR-JUNCTION
402	The content of the study was not consistent	2024	Shan, Z	Analysis of intestinal flora in elderly Uygur patients with sarcopenia
403	The content of the study was not consistent	1994	Solomon, M. A	Myocardial energy metabolism and morphology in a canine model of sepsis
404	The content of the study was not consistent	2005	Sponseller, B. T	Severe acute rhabdomyolysis associated wilth Streptococcus equi infection in four horses
405	The content of the study was not consistent	2022	Sugimura, Y	Association between Gut Microbiota and Body Composition in Japanese General Population: A Focus on Gut Microbiota and Skeletal Muscle
406	The content of the study was not consistent	2020	Summers, S	Assessment of Novel Causes and Investigation into the Gut Microbiome in Cats with Chronic Kidney Disease
407	The content of the study was not consistent	2018	Surana, S	The travel diaries of tetanus and botulinum neurotoxins
408	The content of the study was not consistent	2017	Taniguchi, Y	Diarrhea Caused by Enterococcus villorum in Piglets
409	The content of the study was not consistent	2022	Timerbulatov, M. V	[Severe pseudomembranous colitis in patients with previous coronavirus infection]
410	The content of the study was not consistent	1997	Tzur, A	Bilateral brachial plexopathy after E-coli sepsis
411	The content of the study was not consistent	2024	Vadla, G. P	The contribution and therapeutic implications of IGHMBP2 mutations on IGHMBP2 biochemical activity and ABT1 association
412	The content of the study was not consistent	2022	Wang, Y	Population-based metagenomics analysis reveals altered gut microbiome in sarcopenia: data from the Xiangya Sarcopenia Study
413	The content of the study was not consistent	2023	Wang, Z	Bifidobacterium as a Potential Biomarker of Sarcopenia in Elderly Women
414	The content of the study was not consistent	1993	WEBER, M	SUSPECTED ADULT ONSET STILLS DISEASE - AN UNEXPECTED MANIFESTATION OF LEPROSY
415	The content of the study was not consistent	2011	White, H. D	Pancoast's Syndrome Secondary to Infectious Etiologies: A Not So Uncommon Occurrence
416	The content of the study was not consistent	2021	Wijaya, Y. O. S	Phenotypes of SMA patients retaining SMN1 with intragenic mutation
417	The content of the study was not consistent	1943	Wilke, G	Polyneuritides after chronic enterocolitis especially after dysentery
418	The content of the study was not consistent	2023	Yuzefpolskaya, M	Association of Sarcopenia and Gut Microbiome in HF, LVAD and Heart Transplant
419	The content of the study was not consistent	2023	Zhang, Y	High-throughput sequencing analysis of the characteristics of the gut microbiota in aged patients with sarcopenia
420	The content of the study was not consistent	2011	Zheng, B. W	Studies on the law of accumulation and excretion and toxicity of melamine and related analogues in dairy cows
192	The content of the study was not consistent	2010	Hexsel, D	Practical applications of a new botulinum toxin
153	The content of the study was not consistent, Duplicate literature	2016	Buigues, C	Effect of a prebiotic formulation on frailty syndrome: a randomized, double-blind clinical trial
154	The content of the study was not consistent, Duplicate literature	2016	Buigues, C	Effect of a prebiotic formulation on frailty syndrome: a randomized, double-blind clinical trial
168	The content of the study was not consistent, Duplicate literature	2012	De Andres, J	Botulinum toxin in chronic pain
169	The content of the study was not consistent, Duplicate literature	2012	De Andres, J	Botulinum toxin in chronic pain
180	The content of the study was not consistent, Duplicate literature	2007	Frick, C. G	Long-term effects of botulinum toxin on neuromuscular function
188	The content of the study was not consistent, Duplicate literature	2015	Hammad, A	Perioperative nutritional therapy in liver transplantation
189	The content of the study was not consistent, Duplicate literature	2015	Hammad, A	Perioperative nutritional therapy in liver transplantation
272	The content of the study was not consistent, Duplicate literature	2021	Soria, F	Skeletal muscle loss predicts oncological outcomes in T1HG patients treated with adjuvant intravesical BCG: Implications for decision-making
273	The content of the study was not consistent, Duplicate literature	2021	Soria, F	Skeletal muscle loss predicts oncological outcomes in T1HG patients treated with adjuvant intravesical BCG: implications for decision-making
274	The content of the study was not consistent, Duplicate literature	2020	Soria, F	Skeletal muscle loss predicts oncological outcomes in T1HG patients treated with adjuvant intravesical BCG: Implications for decision-making
265	The content of the study was not consistent, Duplicate literature	2024	Shen, Y	Nutritional Strategies for Muscle Atrophy: Current Evidence and Underlying Mechanisms
266	The content of the study was not consistent, Duplicate literature	2024	Shen, Y	Nutritional Strategies for Muscle Atrophy: Current Evidence and Underlying Mechanisms
17	Yes	2022	Chaiyasut 2022	Probiotics Supplementation Improves Intestinal Permeability, Obesity Index and Metabolic Biomarkers in Elderly Thai Subjects: A Randomized Controlled Trial. Foods 2022; 11. DOI: 10.3390/foods11030268.	Thailand	Double-bilnd RCT	Healthy	24 (3/21) VS 24 (7/17)	61.6 (0.8)	58.8 (1.2)	2 x 1010 (Lactobacillus paracasei Hll01. Bifidobacterium breve) and 1010 (Bifidobacterium longum) CFU	12 weeks	L. paracasei Hl101. B.breve B. longum	Placebo	Muscle mass
18	Yes	2022	Karim 2022	A multistrain probiotic reduces sarcopenia by modulating Wnt signaling biomarkers in patients with chronic heart failure. J Cardiol 2022; 80: 449-455. DOI: 10.1016/j.jjcc.2022.06.006.	Paksitan	Double-bilnd RCT	Patients with chronic heart failure	44 (44/0) VS 48 (48/0)	67.6 (4.9)	65.2 (5.6)	11.2 x 1010 CFU	12 weeks	Bifidobacteria (B.longum DSM24736, B.breve DSM24732, 24737) and Lactobacillus (DSM 24735, DSM 24730, DSM 24733 Lactobacillus delbrueckii subsp. Bulgaricus DSM24734) and Streptococcus thermophilus (DSM 24731)	Placebo	Muscle mass
19	Yes	2022	Tarik 2022	The effect of Bacillus coagulans Unique IS-2 supplementation on plasma amino acid levels and muscle strength in resistance trained males consuming whey protein: a double-blind, placebo-controlled study. Eur J Nutr 2022; 61: 2673-2685. DOI: 10.1007/s00394-022-02844-9.	India	Double-bilnd RCT	Healthy （resistance trained）	28 (28/0) VS 28 (28/0)	21.1 (2.5)	20.9 (3.1)	2 x109 CFU	8 weeks	Bacillus coagulans and 20 g whey protein	Placebo and 20 g whey protein and 4x/week RT	Lean Body Mass
20	Yes	2022	Sohn 2022	Efficacy and Safety of Lactobacillus plantarum K50 on Lipids in Koreans With Obesity: A Randomized, Double-Blind Controlled Clinical Trial. Front Endocrinol (Lausanne) 2021; 12: 790046. DOI: 10.3389/fendo.2021.790046.	South korea	Double-bilnd RCT	Overweight	35 VS 36	47.8 (11.7)	45.5 (10.0)	4 x 109 CFU	12 weeks	Lactobacillus plantarum K50 and advice on exercise and healthy eating	Placebo and advice on exercise 3x/week and healthy eating	Lean Body Mass
21	Yes	2021c	Lee 2021c	Lactobacillus plantarum TWK10 Improves Muscle Mass and Functional Performance in Frail Older Adults: A Randomized, Double-Blind Clinical Trial. Microorganisms 2021; 9. DOI: 10.3390/microorganisms9071466.	Taiwan	Double-bilnd RCT	Frail	13 (8/5) VS 17 (9/8)	80.5 (9.4)	75.2 (7.2)	6 x 1010 CFU	18 weeks	L. plantarum TWK10	Placebo	Lean Body Mass
22	Yes	2021b	Lee 2021b	Lactobacillus rhamnosus JY02 Ameliorates Sarcopenia by Anti-Atrophic Effects in a Dexamethasone-Induced Cellular and Murine Model. J Microbiol Biotechnol 2023; 33: 915-925. DOI: 10.4014/jmb.2303.03001.	Taiwan	Double-bilnd Crossover RCT	Healthy	8 (8/0) VS 8 (8/0)	24.6 (2.8)	25.6 (4.1)	20 g	4 weeks	Synkefir containing L. paracasei DSM32785 (LPC12). Lactobacillus rhamnosus DSM 32786 (LRH10), Lactobacillus helveticus DSM 32787 (LH43), Lactobacillus fermentum DSM 32784 (LF26) and S. the rmophilus DSM 32788 and exercise	Placebo and exercise at 60-80% VO2 max	Muscle mass
23	Yes	2021	Hric 2021	The Efficacy of Short-Term Weight Loss Programs and Consumption of Natural Probiotic Bryndza Cheese on Gut Microbiota Composition in Women. Nutrients 2021; 13. DOI: 10.3390/nu13061753.	Slovakia	RCT	Healthy	13 (0/13) VS 9 (0/9)	51 (12.6)	44 (13.0)	30 g	4 weeks	Bryndza cheese and weight loss and concurrent training	Regular cheese and weight loss and concurrent training	Muscle mass
24	Yes	2020	Hajipoor 2020	The effect of yogurt co-fortified with probiotic and vitamin D on lipid profile, anthropometric indices and serum 25-hydroxi vitamin D in obese adult: A Double-Blind Randomized- Controlled Trial. Food Sci Nutr 2021; 9: 303-312. DOI: 10.1002/fsn3.1996.	Iran	Double-bilnd RCT	Obese	28 VS 31	40.9 (6.8)	35.4 (11.7)	4x107 CFU each strain	10 weeks	Probiotic low-fat yogurt 100g (Lactobacillus acidophilus La-B5 Bifidobacterium lactis Bb-12) and low-calorie diet	Low-fat yogurt 100 g and low-calorie diet	Lean Body Mass
25	Yes	2020	Lim 2020	Effect of Lactobacillus sakei, a Probiotic Derived from Kimchi, on Body Fat in Koreans with Obesity: A Randomized Controlled Study. Endocrinol Metab (Seoul) 2020; 35: 425-434. DOI: 10.3803/EnM.2020.35.2.425.	South korea	Double-bilnd RCT	Overweight and obese	47 VS 48	46.4 (12.2)	47.2 (11.2)	10 x 1010 CFU	12 weeks	Lactobacillus sakei (CJLS03) and exercise and healthy eating advice	Placebo and exercise and healthy eating advice	Lean Body Mass
26	Yes	2020	Pan 2020	Effect of Lactobacillus plantarum fermented barley on plasma glycolipids and insulin sensitivity in subjects with metabolic syndrome. J Food Biochem 2020; 44: e13471. DOI: 10.1111/jfbc.13471.	China	Single-blind RCT	Metabolic syndrome and type 2 diabetes	15 (7/8) VS 16 (8/8)	53.6 (6.8)	57.6 (6.1)	Males 90 g Females 75 g	8 weeks	Fermented noodles (L. plantarum)	Wheat noodles	Muscle mass
27	Yes	2019b	Huang 2019b	The Beneficial Effects of Lactobacillus plantarum PS128 on High-Intensity, Exercise-Induced Oxidative Stress, Inflammation, and Performance in Triathletes. Nutrients 2019; 11. DOI: 10.3390/nu11020353.	Taiwan	Double-bilnd RCT	Healthy （Triathletes）	9 VS 9	20.2 (0.7)	21.1 (1.5)	6 x 1010 CFU	4 weeks	L. plantarum PS128 and concurrent training	Placebo and training	Muscle mass
28	Yes	2019a	Huang 2019a	Effect of Lactobacillus plantarum TWK10 on Exercise Physiological Adaptation, Performance, and Body Composition in Healthy Humans. Nutrients 2019; 11. DOI: 10.3390/nu11112836.	Taiwan	Double-bilnd RCT	Healthy	18 (9/9) VS 18 (9/9)	Males 22.0 (1.7) Females 23.0 (5.2)	Males 22.4 (1.8) Females 20.8 (1.0)	9 x 1010 CFU	6 weeks	L. Plantarum TW10K	Placebo	Muscle mass
29	Yes	2019	Skrypnik 2019	The effect of multistrain probiotic supplementation in two doses on iron metabolism in obese postmenopausal women: a randomized trial. Food Funct 2019; 10: 5228-5238. DOI: 10.1039/c9fo01006h.	Poland	Double-bilnd RCT	Obese	23 (0/23) VS 24 (0/24)	56.0 (6.6)	60.5 (6.9)	1010CFU	12 weeks	Bifidobacterium bifidum W23, B.lactis W51. B. lactis W52. Lactobacillus acidophilus W37. Lactobacillus brevis W63. Lactobacillus casei W56, Lactobacillus salivarius W24. Lactococcus lactis W19 and Llactis W58	Placebo	Lean Body Mass
30	Yes	2018	Inoue 2018	Effect of combined bifidobacteria supplementation and resistance training on cognitive function, body composition and bowel habits of healthy elderly subjects. Benef Microbes 2018; 9: 843-853. DOI: 10.3920/bm2017.0193.	Japan	Double-bilnd RCT	Healthy	20 (7/13) VS 18 (7/11)	69.9(3.0)	70.9 (3.2)	1.25 x 1010 CFU each strain	12 weeks	B.longum BB536. Bifidobacterium infantis M-63, B.breve M-16V and B. breve B-3 and RT	Placebo	Lean Body Mass
31	Yes	2018	Nilsson 2018	Lactobacillus reuteri reduces bone loss in older women with low bone mineral density: a randomized, placebo-controlled, double-blind, clinical trial. J Intern Med 2018; 284: 307-317. DOI: 10.1111/joim.12805.	Sweden	Double-bilnd RCT	Low BMD	32 (0/32) VS 36 (0/36)	76.4 (1.0)	76.3 (1.1)	1010 CFU	48 weeks	Lactobacillus reuteri	Placebo	Lean Body Mass
32	Yes	2018	Minami 2018	Effects of Bifidobacterium breve B-3 on body fat reductions in pre-obese adults: a randomized, double-blind, placebo-controlled trial. Biosci Microbiota Food Health 2018; 37: 67-75. DOI: 10.12938/bmfh.18-001.	Japan	Double-bilnd RCT	Overweight	40 (37/3) VS 40 (37/3)	45.4 (9.8)	45.6 (8.5)	2 x109 CFU	12 weeks	B. breve B-3	Placebo	Muscle mass
33	Yes	2018	Szulinska 2018	Dose-Dependent Effects of Multispecies Probiotic Supplementation on the Lipopolysaccharide (LPS) Level and Cardiometabolic Profile in Obese Postmenopausal Women: A 12-Week Randomized Clinical Trial. Nutrients 2018; 10. DOI: 10.3390/nu10060773.	Poland	Double-bilnd RCT	Obese	23 (0/23) VS 24 (0/24)	55.2 (6.9)	58.7 (7.3)	1010 CFU	12 weeks	B.bifidum W23. B.lactis w51. B.lactis w52, L.acidophilus W37. L.brevis W63. L.casei W56. L.salivarius W24, L.lactis W19 and L.lactis w58	Placebo	Lean Body Mass
34	Yes	2018	Toohey 2018	Effects of Probiotic (Bacillus subtilis) Supplementation During Offseason Resistance Training in Female Division I Athletes. J Strength Cond Res 2020; 34: 3173-3181. DOI: 10.1519/jsc.0000000000002675.	USA	Double-bilnd RCT	Healthy （Volleyball,soccer athletes）	11 (0/11) VS 12 (0/12)	19.6 (1.0)	19.6 (1.0)	5 x 109CFU	10 weeks	Bacillus subtilis (DE111) and recovery drink (45 g CHO, 20 g protein, 2 g fat)	Placebo and recovery drink	Lean Body Mass
35	Yes	2018	Kim 2018	Lactobacillus gasseri BNR17 Supplementation Reduces the Visceral Fat Accumulation and Waist Circumference in Obese Adults: A Randomized, Double-Blind, Placebo-Controlled Trial. J Med Food 2018; 21: 454-461. DOI: 10.1089/jmf.2017.3937.	South Korea	Double-bilnd RCT	Overweight and obese	26 VS 25	37.9 (34.7-41.2)	38.1 (34.1-42.2)	1010 CFU	12 weeks	Lactobacillus gasseri BNR17 and mild energy restriction and increased physical activity	Placebo and mild energy restriction and physical activity	Lean Body Mass
36	Yes	2015	Osterberg 2015	Probiotic supplementation attenuates increases in body mass and fat mass during high-fat diet in healthy young adults. Obesity (Silver Spring) 2015; 23: 2364-2370. DOI: 10.1002/oby.21230.	USA	Double-bilnd RCT	Healthy	9 (9/0) VS 11 (11/0)	22.4 (1.4)	22.9 (0.9)	9 x 1010 CFU for 4 weeks	4 weeks	S.thermophilus DSM24731. L.acidophilus DSM24735. L.delbrueckii ssp. Bulgaricus DSM24734, L.paracasei DSM24733, L.plantarum DSM24730. B.lonqum DSM24736.8. infantis DSM24737 and B.breve DSM24732 and high-fat and hypocaloric diet	Placebo	Lean Body Mass
37	Yes	2015	Minami 2015	Effects of Bifidobacterium breve B-3 on body fat reductions in pre-obese adults: a randomized, double-blind, placebo-controlled trial. Biosci Microbiota Food Health 2018; 37: 67-75. DOI: 10.12938/bmfh.18-001.	Japan	Double-bilnd RCT	Overweight	19 (6/13) VS 25 (11/14)	58.9 (2.0)	61.9 (1.9)	5x 1010 CFU for 12 weeks	12 weeks	B.breve B-3	Placebo	Muscle mass
38	Yes	2013	Sharafedtinov 2013	Hypocaloric diet supplemented with probiotic cheese improves body mass index and blood pressure indices of obese hypertensive patients--a randomized double-blind placebo-controlled pilot study. Nutr J 2013; 12: 138. DOI: 10.1186/1475-2891-12-138.	Estonia	Double-bilnd RCT	Metabolic syndrome and hypertension	25 (9/16) VS 11	52.0(10.9)	51.7 (12.1)	50 g to 1.5 x 1011 CFU for3 weeks	3 weeks	Cheese (L.plantarum TENSlA) and hypocaloric diet	Placebo and hypocaloric diet	Muscle mass
